# Supplementary material for: On the temperature dependence of H-U iso in the riding hydrogen model
Source: Acta Crystallogr A Found Adv. 2014 May 28;70(Pt 4):309–16. doi: 10.1107/S2053273314010626 (PMC4075069; doi:10.1107/S2053273314010626)
Supplement: Supplementary file 1 [file a-70-00309-sup1.cif]

##############################################################################
#                                                                            #
# This CIF contains the data in a paper accepted for publication in          #
# Acta Crystallographica Section A. It conforms to the requirements of       #
# Notes for Authors for Acta Crystallographica Section A, and has been       #
# peer reviewed under the auspices of the IUCr Commission on Journals.       #
#                                                                            #
# Full details of the Crystallographic Information File format               #
# are given in the paper "The Crystallographic Information File (CIF):       #
# a New Standard Archive File for Crystallography" by S. R. Hall, F. H.      #
# Allen and I. D. Brown [Acta Cryst. (1991), A47, 655-685].                  #
#                                                                            #
# The current version of the core CIF dictionary is obtainable from          #
# ftp://ftp.iucr.org/pub/cif_core.dic.                                       #
#                                                                            #
# Software is freely available for graphical display of the structure(s)     #
# in this CIF. For information consult the CIF software page                 #
# http://www.iucr.org/resources/cif/software.                                #
#                                                                            #
# This file may be used for bona fide research purposes within the           #
# scientific community so long as proper attribution is given to the journal # 
# article from which it was obtained.                                        #
#                                                                            #
##############################################################################
data_9K
#==============================================================================

# PROCESSING SUMMARY (IUCr Office Use Only)

_journal_date_recd_electronic     2014-03-06
_journal_date_to_coeditor         ?
_journal_date_from_coeditor       2014-05-09
_journal_date_accepted            2014-05-09
_journal_date_printers_first      2014-05-12
_journal_date_printers_final      ?
_journal_date_proofs_out          2014-05-12
_journal_date_proofs_in           ?
_journal_coeditor_name            ?
_journal_coeditor_code            KX5033
_journal_paper_doi    10.1107/S2053273314010626
_journal_coeditor_notes
; ?
;
_journal_paper_category          FA
_journal_techeditor_code          A141062
_journal_techeditor_notes  
;
;
_journal_coden_ASTM               ACSAD7
_journal_name_full                'Acta Crystallographica, Section A'
_journal_year                     2014
_journal_volume                   70
_journal_issue                    04
_journal_page_first               309
_journal_page_last                316
_journal_suppl_publ_number        ?
_journal_suppl_publ_pages         ?

#==============================================================================

_database_code_depnum_ccdc_archive 'CCDC 990102'
_atom_sites_solution_hydrogens               mixed 
_atom_type_scat_source                       'Dittrich et al, (2013)' 
_audit_conform_dict_location
                 ftp://ftp.iucr.org/pub/cif_core.dic
 
_audit_conform_dict_name                     cif_core.dic 
_audit_conform_dict_version                  2.3 
_audit_creation_date                         '04-Mar-03 T15:51:38-00:00' 
_audit_creation_method                       'XD routine XDCIF' 
_cell_angle_alpha                            90 
_cell_angle_beta                             90 
_cell_angle_gamma                            90 
_cell_formula_units_Z                        4 
_cell_length_a                               9.854(3) 
_cell_length_b                               9.249(3) 
_cell_length_c                               10.144(2) 
_cell_measurement_temperature                9(2) 
_cell_volume                                 924.5(4) 

_chemical_formula_moiety 'C7 H11 N O4,H2 O'
_chemical_formula_sum                        'C7 H13 N O5' 
_chemical_formula_weight    191.18

_chemical_absolute_configuration             syn
_computing_molecular_graphics                'H"ubschle, (2011)' 
_computing_publication_material              'L"ubben, (to be published)' 
_computing_structure_refinement              
;
Dittrich et al, (2013)
Volkov et al, (2006)
;
 
_diffrn_ambient_temperature                  9(2) 
_diffrn_measured_fraction_theta_full         1.000 
_diffrn_measured_fraction_theta_max          0.999 
_diffrn_radiation_type                       synchrotron
_diffrn_radiation_wavelength                 0.5166 
_diffrn_reflns_av_R_equivalents              0.0395 
_diffrn_reflns_av_unetI/netI                 0.0271 
_diffrn_reflns_limit_h_max                   20 
_diffrn_reflns_limit_h_min                   -20 
_diffrn_reflns_limit_k_max                   18 
_diffrn_reflns_limit_k_min                   -18 
_diffrn_reflns_limit_l_max                   20 
_diffrn_reflns_limit_l_min                   -20 
_diffrn_reflns_number                        45747 
_diffrn_reflns_point_group_measured_fraction_full     1.000 
_diffrn_reflns_point_group_measured_fraction_max     0.998 
_diffrn_reflns_theta_full                    18.057 
_diffrn_reflns_theta_max                     31.883 
_diffrn_reflns_theta_min                     2.094 
_exptl_absorpt_coefficient_mu                0.070 
_exptl_absorpt_correction_type               none 
_exptl_crystal_F_000                         408 
_exptl_crystal_density_diffrn                1.374 
_exptl_crystal_size_max                      0.34 
_exptl_crystal_size_mid                      0.28 
_exptl_crystal_size_min                      0.28 
_iucr_refine_instruction_details                    
;
!!!!!!!!!!!!!!!!!!!!!!!!!!!!!!!!!!!!!!!!!!!!!!!!!!!!!!!!!!!!!!!!!!!!!!!!!!!!!!!
! <<< X D MASTER FILE >>> $Revision: 6.03 (Jul 23 2008)$             30-Oct-10!
!!!!!!!!!!!!!!!!!!!!!!!!!!!!!!!!!!!!!!!!!!!!!!!!!!!!!!!!!!!!!!!!!!!!!!!!!!!!!!!
TITLE 9K      
CELL      9.8540    9.2490   10.1440    90.000    90.000    90.000
WAVE     0.51660
CELLSD    0.0030    0.0030    0.0020     0.000     0.000     0.000
LATT  A P
SYMM     0.50000 - X ,            - Y ,    0.50000 + Z
SYMM     0.50000 + X ,    0.50000 - Y ,            - Z
SYMM             - X ,    0.50000 + Y ,    0.50000 - Z
BANK CR 
!!!!!!!!!!!!!!!!!!!!!!!!!!!!!!!!!!!!!!!!!!!!!!!!!!!!!!!!!!!!!!!!!!!!!!!!!!!!!!!
MODULE *XDLSM
SELECT  *model 4 2 1 0 based_on F^2 test 
SELECT  cycle 20 dampk 1. cmin 0.6 cmax 1. eigcut 1.d-09 convcrit 0.0
SAVE  deriv lsqmat *cormat
SOLVE  *inv diag *cond
!------------------------------------------------------------------------------
SCAT CORE SPHV DEFV   1S  2S  3S  4S  2P  3P  4P  3D  4D  4F
  5S  5P  6S  6P  5D  7S  6D  5F  DELF'   DELF''  NSCTL
O    CHFW CHFW CSZD    2  -2   0   0  -4   0   0   0   0   0
   0   0   0   0   0   0   0   0  0.0048  0.0031  0.580
N    CHFW CHFW CSZD    2  -2   0   0  -3   0   0   0   0   0
   0   0   0   0   0   0   0   0  0.0025  0.0017  0.936
C    CHFW CHFW CSZD    2  -2   0   0  -2   0   0   0   0   0
   0   0   0   0   0   0   0   0  0.0011  0.0008  0.665
H    CHFW CHFW CSZD   -1   0   0   0   0   0   0   0   0   0
   0   0   0   0   0   0   0   0  0.0000  0.0000 -0.374
END SCAT
!------------------------------------------------------------------------------
ATOM     ATOM0    AX1 ATOM1    ATOM2   AX2 R/L TP TBL KAP LMX SITESYM  CHEMCON
O(1)     C(1)      Z  O(1)     O(2)     Y   R   2  1   1   4  _mm2
O(2)     C(1)      X  O(2)     H(1)     Y   R   2  1   2   4  _mz
O(3)     C(6)      Z  O(3)     N(1)     X   R   2  1   3   4  _mm2
O(4)     C(4)      X  O(4)     H(2)     Y   R   2  1   2   4  _mz
O(5)     DUM1      Z  O(5)     H(13)    Y   R   2  1   4   4  _mm2
N(1)     C(6)      X  N(1)     C(2)     Y   R   2  2   5   4  _mz
C(1)     O(1)      X  C(1)     O(2)     Y   R   2  3   6   4  _mz
C(2)     N(1)      X  C(2)     H(3)     Y   R   2  3   7   4  _mz
C(3)     DUM2      Z  C(3)     C(4)     Y   R   2  3   8   4  _mm2
C(4)     O(4)      X  C(4)     C(3)     Y   R   2  3   9   4  _mz
C(5)     N(1)      X  C(5)     C(4)     Y   R   2  3  10   4  _mz
C(6)     O(3)      X  C(6)     N(1)     Y   R   2  3  11   4  _mz
C(7)     C(6)      Z  C(7)     H(9)     X   R   2  3  12   4  _3my
H(1)     O(2)      Z  H(1)     C(1)     Y   R   1  4  13   4  _6
H(2)     O(4)      Z  H(2)     C(4)     Y   R   1  4  13   4  _6
H(3)     C(2)      Z  H(3)     N(1)     Y   R   1  4  14   4  _6
H(4)     C(3)      Z  H(4)     C(4)     Y   R   1  4  15   4  _6
H(5)     C(3)      Z  H(5)     C(4)     Y   R   1  4  15   4  _6
H(6)     C(4)      Z  H(6)     O(4)     Y   R   1  4  16   4  _6
H(7)     C(5)      Z  H(7)     N(1)     Y   R   1  4  17   4  _6
H(8)     C(5)      Z  H(8)     N(1)     Y   R   1  4  17   4  _6
H(9)     C(7)      Z  H(9)     C(6)     Y   R   1  4  18   4  _6
H(10)    C(7)      Z  H(10)    C(6)     Y   R   1  4  18   4  _6
H(11)    C(7)      Z  H(11)    C(6)     Y   R   1  4  18   4  _6
H(12)    O(5)      Z  H(12)    H(13)    Y   R   1  4  19   4  _6
H(13)    O(5)      Z  H(13)    H(12)    Y   R   1  4  19   4  _6
DUM0       0.000000  0.000000  0.000000
DUM1       0.931255  0.360757  0.405920
DUM2       0.792542  0.849035  0.646542
END ATOM
GROUP2  O(1) O(2) O(3) O(4) N(1) C(1) C(2) C(3) C(4) C(5) C(6)
 C(7) H(1) H(2) H(3) H(4) H(5) H(6) H(7) H(8) H(9) H(10)
GROUP2  H(11)
KEEP CHARGE GROUP2
GROUP3  O(5) H(12) H(13)
KEEP CHARGE GROUP3
!------------------------------------------------------------------------------
!GROUP2   atom1 atom2 ...
KEEP     kappa  1  2  3  4
KEEP     charge group1
!KEEP     rigid group1
!RESET    bond C(1) H(1) 1.09 ...
! RESET BOND O(2) H(1) 0.960720! it was 0.820001 A before.
! RESET BOND O(4) H(2) 0.960720! it was 0.820004 A before.
! RESET BOND C(2) H(3) 1.101030! it was 0.979998 A before.
! RESET BOND C(3) H(4) 1.093740! it was 0.970004 A before.
! RESET BOND C(3) H(5) 1.093740! it was 0.970001 A before.
! RESET BOND C(4) H(6) 1.098228! it was 0.979997 A before.
! RESET BOND C(5) H(7) 1.099320! it was 0.969999 A before.
! RESET BOND C(5) H(8) 1.099320! it was 0.969995 A before.
! RESET BOND C(7) H(9) 1.091370! it was 0.959995 A before.
! RESET BOND C(7) H(10) 1.091370! it was 0.960009 A before.
! RESET BOND C(7) H(11) 1.091370! it was 0.959999 A before.
! RESET BOND O(5) H(12) 0.961770! it was 0.866893 A before.
! RESET BOND O(5) H(13) 0.961770! it was 0.819108 A before.
! RESET BOND O(5) H(13) 0.961770! it was 0.819108 A before.

WEIGHT  0.0427      0.0540 .0 .0 .0 0.3333
!SWAT g 0.00 U 0.00
SKIP      *obs -500. 1.d10  *sigobs 2. 1.d06 sinthl 0. 2.
PRINT    sinthl .0 2.  *obs -500. 15. delta 0. 10. *del% 80 100
 extcn 80. 100. *abssc
!EXTCN    *iso aniso *type_1 type_2 type_3 distr_g *distr_l msc_0  msc_1
DMSDA    1.1  1.8
FOUR     fmod1 4 2 0 0  fmod2 -1 2 0 0
!CON      num1 par1/iat1 num2 par2/iat2 ... = num0
!These are riding hydrogen constraints.
CON 1.0 X/2  -1.0 X/14 = 0
CON 1.0 Y/2 -1.0 Y/14 = 0
CON 1.0 Z/2 -1.0 Z/14 = 0! Atom 2 is O(2), atom 14 is H(1)
CON 1.0 X/4  -1.0 X/15 = 0
CON 1.0 Y/4 -1.0 Y/15 = 0
CON 1.0 Z/4 -1.0 Z/15 = 0! Atom 4 is O(4), atom 15 is H(2)
CON 1.0 X/8  -1.0 X/16 = 0
CON 1.0 Y/8 -1.0 Y/16 = 0
CON 1.0 Z/8 -1.0 Z/16 = 0! Atom 8 is C(2), atom 16 is H(3)
CON 1.0 X/9  -1.0 X/17 = 0
CON 1.0 Y/9 -1.0 Y/17 = 0
CON 1.0 Z/9 -1.0 Z/17 = 0! Atom 9 is C(3), atom 17 is H(4)
CON 1.0 X/9  -1.0 X/18 = 0
CON 1.0 Y/9 -1.0 Y/18 = 0
CON 1.0 Z/9 -1.0 Z/18 = 0! Atom 9 is C(3), atom 18 is H(5)
CON 1.0 X/10  -1.0 X/19 = 0
CON 1.0 Y/10 -1.0 Y/19 = 0
CON 1.0 Z/10 -1.0 Z/19 = 0! Atom 10 is C(4), atom 19 is H(6)
CON 1.0 X/11  -1.0 X/20 = 0
CON 1.0 Y/11 -1.0 Y/20 = 0
CON 1.0 Z/11 -1.0 Z/20 = 0! Atom 11 is C(5), atom 20 is H(7)
CON 1.0 X/11  -1.0 X/21 = 0
CON 1.0 Y/11 -1.0 Y/21 = 0
CON 1.0 Z/11 -1.0 Z/21 = 0! Atom 11 is C(5), atom 21 is H(8)
CON 1.0 X/13  -1.0 X/22 = 0
CON 1.0 Y/13 -1.0 Y/22 = 0
CON 1.0 Z/13 -1.0 Z/22 = 0! Atom 13 is C(7), atom 22 is H(9)
CON 1.0 X/13  -1.0 X/23 = 0
CON 1.0 Y/13 -1.0 Y/23 = 0
CON 1.0 Z/13 -1.0 Z/23 = 0! Atom 13 is C(7), atom 23 is H(10)
CON 1.0 X/13  -1.0 X/24 = 0
CON 1.0 Y/13 -1.0 Y/24 = 0
CON 1.0 Z/13 -1.0 Z/24 = 0! Atom 13 is C(7), atom 24 is H(11)
CON 1.0 X/5  -1.0 X/25 = 0
CON 1.0 Y/5 -1.0 Y/25 = 0
CON 1.0 Z/5 -1.0 Z/25 = 0! Atom 5 is O(5), atom 25 is H(12)
CON 1.0 X/5  -1.0 X/26 = 0
CON 1.0 Y/5 -1.0 Y/26 = 0
CON 1.0 Z/5 -1.0 Z/26 = 0! Atom 5 is O(5), atom 26 is H(13)

!------------------------------------------------------------------------------
KEY     XYZ --U2-- ----U3---- ------U4------- M- -D- --Q-- ---O--- ----H----
O(1)    111 111111 0000000000 000000000000000 00 000 00000 0000000 000000000
O(2)    111 111111 0000000000 000000000000000 00 000 00000 0000000 000000000
O(3)    111 111111 0000000000 000000000000000 00 000 00000 0000000 000000000
O(4)    111 111111 0000000000 000000000000000 00 000 00000 0000000 000000000
O(5)    111 111111 0000000000 000000000000000 00 000 00000 0000000 000000000
N(1)    111 111111 0000000000 000000000000000 00 000 00000 0000000 000000000
C(1)    111 111111 0000000000 000000000000000 00 000 00000 0000000 000000000
C(2)    111 111111 0000000000 000000000000000 00 000 00000 0000000 000000000
C(3)    111 111111 0000000000 000000000000000 00 000 00000 0000000 000000000
C(4)    111 111111 0000000000 000000000000000 00 000 00000 0000000 000000000
C(5)    111 111111 0000000000 000000000000000 00 000 00000 0000000 000000000
C(6)    111 111111 0000000000 000000000000000 00 000 00000 0000000 000000000
C(7)    111 111111 0000000000 000000000000000 00 000 00000 0000000 000000000
H(1)    111 100000 0000000000 000000000000000 00 000 00000 0000000 000000000
H(2)    111 100000 0000000000 000000000000000 00 000 00000 0000000 000000000
H(3)    111 100000 0000000000 000000000000000 00 000 00000 0000000 000000000
H(4)    111 100000 0000000000 000000000000000 00 000 00000 0000000 000000000
H(5)    111 100000 0000000000 000000000000000 00 000 00000 0000000 000000000
H(6)    111 100000 0000000000 000000000000000 00 000 00000 0000000 000000000
H(7)    111 100000 0000000000 000000000000000 00 000 00000 0000000 000000000
H(8)    111 100000 0000000000 000000000000000 00 000 00000 0000000 000000000
H(9)    111 100000 0000000000 000000000000000 00 000 00000 0000000 000000000
H(10)   111 100000 0000000000 000000000000000 00 000 00000 0000000 000000000
H(11)   111 100000 0000000000 000000000000000 00 000 00000 0000000 000000000
H(12)   111 100000 0000000000 000000000000000 00 000 00000 0000000 000000000
H(13)   111 100000 0000000000 000000000000000 00 000 00000 0000000 000000000
KAPPA   000000
KAPPA   000000
KAPPA   000000
KAPPA   000000
KAPPA   000000
KAPPA   000000
KAPPA   000000
KAPPA   000000
KAPPA   000000
KAPPA   000000
KAPPA   000000
KAPPA   000000
KAPPA   000000
KAPPA   000000
KAPPA   000000
KAPPA   000000
KAPPA   000000
KAPPA   000000
KAPPA   000000
EXTCN   0000000
OVTHP   0
SCALE   1
END KEY
!------------------------------------------------------------------------------
END XDLSM
!!!!!!!!!!!!!!!!!!!!!!!!!!!!!!!!!!!!!!!!!!!!!!!!!!!!!!!!!!!!!!!!!!!!!!!!!!!!!!!
MODULE XDFFT
SELECT   *fobs *fmod1 fmod2  snlmin 0. snlmax 2.  sig 3. phase 0.
SELECT   gridsize 0.2 scale 1. npeak 10  nhole 10  neutron  gridf  peakf
END XDFFT
!!!!!!!!!!!!!!!!!!!!!!!!!!!!!!!!!!!!!!!!!!!!!!!!!!!!!!!!!!!!!!!!!!!!!!!!!!!!!!!
MODULE *XDFOUR
SELECT   *fobs *fmod1 fmod2 print snlmin 0. snlmax 2.
GRID     *3-points perp cryst
ATOM     label ato(1) symm 1 trans 0 0 0 *mark on plot
ATOM     label ato(2) symm 1 trans 0 0 0 *mark on plot
ATOM     label ato(3) symm 1 trans 0 0 0 *mark on plot
LIMITS   xmin -2.0 xmax 2.0 nx 50
LIMITS   ymin -2.0 ymax 2.0 ny 50
LIMITS   zmin  0.0 zmax 0.0 nz  1
END XDFOUR
!!!!!!!!!!!!!!!!!!!!!!!!!!!!!!!!!!!!!!!!!!!!!!!!!!!!!!!!!!!!!!!!!!!!!!!!!!!!!!!
MODULE XDPROP
!
!-----General section-----
!
SIZE     napl 8
MODEL    iam *multipole
! *au will print results in a.u. but input is always given in Ang
SELECT   numdx  esd  au  verbose 1
PROPERTY *rho gradrho d2rho nucpot core valence defden esp ef efg
!
! Define the cluster of atoms to be included:
!CRYSTAL alim [amin] [amax] blim [bmin] [bmax] clim [cmin] [cmax]
!APPLY    symm 1 translations 0 0 0 ato(1) ato(2) ...
!GROUP    ato(1) ato(2) ... (atom label)
!OMIT     1 2 ... 4 -8 (number in atom list)
!
! Parameters for topological analysis:
SELECT   cpcut 1.0d-6 lmax 4  nstep 20  rcut 4.0 
SELECT   scale 0.05  dx 0.001  ds 0.005 
SELECT   rEcrit 0.00001  rNcrit 0.00001
!
! Parameters for the integration routine:
ODESOLVE *rk bs eps 1.D-06 stepi 0.01
QUADINT  iqt 2  Nrad 50  Nang 194  Becke  *Stock
!
! Method for calculation of ESP/EF/EFG
EPFG  EP aMM mMM *EPMM  rCrit1 6.0 rCrit2 15.
! Origin of the coordinate system for molecular moments
ORIGIN  *mass charge geom ucell
!
! Export atomic moments to Orient/MIN16
!EXPORT  *orient *min16 lmax [4] nmol [k] natmol [i=1..k]
!
!------End of General section-----
!
! Atomic/Molecular moments from pseudoatoms :
MULTMOM
!
! Calculate d-orbital populations for transition metals
!D-POP use *Pv *P00
!
! Atomic/Molecular from STOCKHOLDER partitioning:
!STOCKMOM atoms all *unique select ato(1) ato(2) ...
!
! Evaluation of intermolecular interaction energy and lattice energy:
!
!ATATPOT  *EXREP spack  wilcox lj *saptP  saptA
!ATATPOT  *DISPR spack  wilcox lj *saptP  saptA
!ATATPOT   INDUC                   saptP  saptA
!HBONDS   atoH(1) ato(1) rHBOND(1) atoH(2) ato(2) rHBOND(2) ...
!HPOLAR   atoH(1) atoH(2) ....
!
!INTEREN  frag 1  nat1 -nat2 *neutral
!INTEREN  frag 2  nat3 -nat4 *neutral
!INTEREN  EP aMM  mMM *EPMM  rCrit1 4. rCrit2 15.
!
!LATEN    frag1 1 -10  *neutral
!LATEN    radii  0. 100. 
!LATEN    EP aMM  mMM *EPMM  rCrit1 4. rCrit2 15.
!
NUCPROP (*)all (*)selected [n1] [n2] [-n3] ...
!
! Atomic charges fitting electrostatic potential:
!QFIT     grid 11 length 7.0 width 1.0 constrain false
!CONSTRAIN ato(1) ato(2) ...
!
! Function plots:
!POINT    x y z
!LINE     ato(1) ato(2)  npts 50
!LINE     points x1 y1 z1 x2 y2 z2 npts 50
!VECPLOT  *labels *zcut 1.2 omitrad 0.2 *vcut 0.8  vscale 1. xytol 0.4
!MAP      atoms ato(1) ato(2) ato(3) npts 50 stepsize 0.1
!MAP      bvect1 x1 y1 z1 bvect2 x2 y2 z2 cen x0 y0 z0 npts 50 stepsize 0.1
!CUBE     centre x y z   npts 30  stepsize 0.1
!CUBE     ato(1) ato(2)  npts 20  stepsize 0.1
!CUBE     hirshf xd_iam_mol.grd xd_iam_xtal.grd
!
! Gradient field plots (only for rho and esp functions):
!TRAJPLT  origin atom ato(1)
!TRAJPLT  xaxis  atom ato(2) Xdim1 -3.0 Xdim2 3.0
!TRAJPLT  yaxis  point x y z Ydim1 -3.0 Ydim2 3.0
!TRAJPLT  mark *atoms *labels *bonds *cps *basins *hbonds
!TRAJPLT  params Circle 0.1 ATrad 0.05 CPrad 0.08 CPgrid 0.3 CPlim 1.0d-4
!TRAJPLT  *plot *plane npath 36 *zcut 0.3 *xytol 0.5 *all select ato(1)
!
! Local Source Function (only for rho and esp functions):
!SOURCE   refpoint x y z
!SOURCE   point x y z 
!SOURCE   line  ato(1) ato(2)  npts 50
!SOURCE   map atoms ato(1) ato(2) ato(3) npts 100 stepsize 0.1
!SOURCE   cube ato(1) ato(2) ato(3) npts 20 stepsize 0.1
!
! Topological analysis:
!CPSEARCH bond ato(1) ato(2)
!CPSEARCH bond rmin  1.2 rmax  1.6
!CPSEARCH ring ato(1) ato(2) ...
!CPSEARCH shell ato(1) rmin 0.3 rmax 0.5 nrad 5 nang 11 11 cutoff 16.0
!CPSEARCH bubble ato(1) rmin 0.3 rmax 0.5 curv -3 ncps 3
!CPSEARCH point x y z
!CPSEARCH line vec1 x1 y1 z1  vec2 x2 y2 z2  npts 15
!CPSEARCH start file.cps
!BPATH    ato(1) ato(2) algrithm 2
!MOLGR    *auto level 1 rmin 0.8 rmax 3.5  algrithm 2  profile
!
! Atomic basin integration:
!TOPINT step 0.01 accur 0.001 rmax 8.0 nmax 20
!TOPINT spheres ato(1) r1 ato(2) r2 .....
!TOPINT atoms all *unique select ato(1) ato(2) ...
!
! DFT Energy calculation:
!DFTENERG *run  rCrit 1.D-04
!
END XDPROP
!!!!!!!!!!!!!!!!!!!!!!!!!!!!!!!!!!!!!!!!!!!!!!!!!!!!!!!!!!!!!!!!!!!!!!!!!!!!!!!
MODULE XDGEOM
SELECT   rmin 0.8 rmax 1.8  tor *ato *bon *ang loc non *export
END  XDGEOM
!!!!!!!!!!!!!!!!!!!!!!!!!!!!!!!!!!!!!!!!!!!!!!!!!!!!!!!!!!!!!!!!!!!!!!!!!!!!!!!
MODULE XDVIB
SELECT   temp 100. scale 1. *nlinear linear
MODES    *all frqmin 0. frqmax 1500.
!MODES    include 1 2 3 ...
!MODES    exclude 1 2 3 ...
DATAFILE *gaussian g98.out orient *standard input
END  XDVIB
!!!!!!!!!!!!!!!!!!!!!!!!!!!!!!!!!!!!!!!!!!!!!!!!!!!!!!!!!!!!!!!!!!!!!!!!!!!!!!!
MODULE TOPXD
SIZE napl 2000
COMT just a comment for this run
DEBG symeqv deriv check
TRSH eigenvec 1.0d-10 nr 1.D-08
CGEN alim -0.5 1.5 blim -0.5 1.5  clim -0.5 1.5
MPAR  rcut 4.0d0  dstep 5.d-3  au iam esp
!DGRD *use *gen fra gstep 0.2 0.2 0.2 read *ascii fort.69
!
!TRHO *seed all ail debug nstep 12 nnb 15 rmax 3.0 th 2.7
!  fra  0. 0. 0.
!  car  0. 0. 0.
!TRHO *cluster all ail debug nstep 11 nnb 10 rmax 3.0 th 2.7
!TRHO *pairs nr ail debug nstep 11 nnb 9 rmax 5. th 2.2 pc 0.3
!TRHO *points nr ail debug nstep 20 nnb 9 rmax 5 fra
!  0.0  0.0  0.0
!  0.5  0.5  0.5
!TRHO *line nr ail debug nstep 10 nnb 20 rmx 5. pc 0.3
!  point fra  0. 0. 0.   0.5 0.5 0.5
!  point car  0. 0. 0.    2. 2. 2.
!TRHO *grid nr ail debug nstep 10 nnb 9 rmax 5 ncons 0
!  xmin 0.  xmax 1.  xstep  0.01
!  ymin 0.  ymax 1.  ystep  0.01
!  zmin 0.  zmax 1.  zstep  0.01
!TRHO *profile perstep 2.
!  *atom ato(1) toneighbor 1 2 3
!  *point fra  0. 0. 0.   1. 1. 1.
!  *point car  0. 0. 0.   2. 2. 2.
!
!TLAP *auto ef CCCP ail debug nstep 15 nnb 10 rmax 3.0 ntheta 8 nphi 16
!  atoms ato(1) ato(2) ... nmax 0 rstar 0.d0
!  atoms ato(3) ato(4) ... nmax 2 rstar 0.d0
!  nna x 1.  y 1.  z 1.  nmax 4 rstar 3.2
!  nna x 2.  y 2.  z 2.  nmax 4 rstar 3.2
!TLAP *auto nr ail debug nstep 20 nnb 12 rmax 3.0 ntheta 16  nphi 8
!  atoms ato(1) ato(2) ... nmax 0 rstar 0.d0
!TLAP *points nr ail debug nstep 23 nnb 11 rmax 4.0 nmax 14
!  car  1. 1. 1.
!  fra  0. 0. 0.
!TLAP *line nr ail debug nstep 12 nnb 12 rmax 3.0 nmax 0
!  atom ato(1) toneighbor 1 2 3
!  points fra 0. 0. 0.  1. 1. 1.
!  points car 0. 0. 0.  2. 2. 2.
!
!ATBP Params PhInSph 48 ThInSp 32  *SavSurf
!ATBP Spheres ato(1) 0.2 ato(2) 0.2 ...
!ATBP AltGuess BigStep 0.5 Accur 0.002 MaxRInt 10.00 Rmax 10.0
 Step0 0.025 A 0.0 B 0.0
!ATBP *atoms ato(1) iZFS nvi 100 IRsur 0 *IRSav Rest Debug Phi
 32 Th 24 Rad 120 Accur 1.D-3
!ATBP nna 0
! x 0. y 0. z 0. *integ sphere 0.2 iZFS nvi 5 irsur -1 irsav
 rest debug phi 8 th 4 rad 120 ncp 0
!
!VZ3D *plot
!  files rays.dat
!  basins ato(1) ato(2) ...
!  range *default xmi 0. ymi 0. zmi 0. xma 1. yma 1. zma 1.
!  grid *default dx 0.05 dy 0.05 dz 0.05 rvec *default 0.20
!END VZ3D
!
!PL2D general
!  point car 0. 0. 0.
!  atom  1   0 -1  0
!  atom  2  -1  0 -1
!  plotdim xmin -2. xmax 2.  xstep 0.5 ymin -2. ymax 2.  ystep 0.5
!  origin ishift 5  origin 0. 0. 0. vmod 0.5
!  misc size a4 scale 0.4 name 'test2d' title 'TOPXD rulez!'
!PL2D *rhoo nstar 10 rmax 3.0 test cut 0.5  0.2
!PL2D *lapp nstar 10 rmax 3.0 test cut 0.5  0.2
!PL2D *lapm nstar 10 rmax 3.0 test cut 0.5  0.2
!PL2D *grho nstar 10 rmax 3.0 test cut 0.5  0.2
!PL2D *trajgrad nstar 10 rmax 5.0 test cut 0.5 0.2  toler 0.5
 0.5 *plane npath 36 nextr 0
!PL2D *molgraph nstar 10 rmax 5.0 test cut 0.5 0.2  toler 0.5
 0.5 *plane thr 1.6 *tr1 *tr2 *tr3 
!PL2D *trajmolg nstar 10 rmax 5.0 test cut 0.5 0.2  toler 0.5
 0.5 *plane thr 1.6 *tr1 *tr2 *tr3 npath 36 nextr 0
!
!PL3D general fra
! xmin 0.0  xmax 0.5  xstep 0.05
! ymin 0.0  ymax 0.5  ystep 0.05
! zmin 0.0  zmax 0.5  zstep 0.05
! name 'test3d'
!PL3D *plot rhoo lapp grho
!
!P2DCRY *diff rhoo file1 file2
!P2DCRY *diff lapm file3 file4
!P2DCRY  diff test2d rhoo
!P2DCRY  diff test2d trajmolg
!
END  TOPXD
!!!!!!!!!!!!!!!!!!!!!!!!!!!!!!!!!!!!!!!!!!!!!!!!!!!!!!!!!!!!!!!!!!!!!!!!!!!!!!!
MODULE XDPDF
SELECT   atom atom(1) scale 1.0 orth
CUMORD   second  third  fourth
GRID     3-points *cryst
!ATOM     label atom(2) symm 1 trans 0 0 0
!ATOM     xyz  0. 0. 0.
LIMITS   xmin -0.8  xmax 0.8  nx 51
LIMITS   ymin -0.8  ymax 0.8  ny 51
LIMITS   zmin -0.8  zmax 0.8  nz 51
END  XDPDF
!!!!!!!!!!!!!!!!!!!!!!!!!!!!!!!!!!!!!!!!!!!!!!!!!!!!!!!!!!!!!!!!!!!!!!!!!!!!!!!
MODULE XDHKL
SELECT   *merge  zero  remove  crypher
SELECT   export  stlmin 0.0 stlmax 1.1 nbatch -1
INPUT    xd.hkl
END  XDHKL
!!!!!!!!!!!!!!!!!!!!!!!!!!!!!!!!!!!!!!!!!!!!!!!!!!!!!!!!!!!!!!!!!!!!!!!!!!!!!!!
MODULE XDSFR
SELECT  *resol  hklim  hklist  print 100  Uiso 0.0
SELECT  title <title string>
UCELL   30.0 30.0 30.0 90.0 90.0 90.0
WFNFL   file <wfn filename>
INT3D   iqt  1  Nr 70  Nang 590
RESOL   stlmin  0  stlmax 1.1
HKLIM   hmin -10  hmax 10  kmin -10  kmax 10  lmin -10  lmax 10
HKLIST  file <hkl listfile>  maxref -1
EXPORT  *xd  *shelx  crystal  nbatch -1
END  XDSFR
!!!!!!!!!!!!!!!!!!!!!!!!!!!!!!!!!!!!!!!!!!!!!!!!!!!!!!!!!!!!!!!!!!!!!!!!!!!!!!!
!!!!!!!!!!!!!!!!!!!!!!!!!!!!!!!!!!!!!!!!!!!!!!!!!!!!!!!!!!!!!!!!!!!!!!!!!!!!!!!


!!!!!!!!!!!!!!!!!!!!!!!!!!!!!!!!!!!!!!!!!!!!!!!!!!!!!!!!!!!!!!!!!!!!!!!!!!!!!!!
! <<< X D PARAMETER FILE >>> $Revision: 6.03 (Jul 23 2008)$          30-Oct-10!
!!!!!!!!!!!!!!!!!!!!!!!!!!!!!!!!!!!!!!!!!!!!!!!!!!!!!!!!!!!!!!!!!!!!!!!!!!!!!!!
XDPARFILE VERSION  2
   9K       MODEL   4  2  1  0
LIMITS nat    26 ntx  31 lmx  4 nzz  19 nto  0 nsc  20 ntb   4 nov    224
USAGE     26   2  4  19   0   1   0  39   4   4   170   1  20  3
  0.026280  0.037803  0.026280  0.037803  0.034154  0.062711
  0.960475 0.715E+04
  0.042700  0.054000  0.000000  0.000000  0.000000  0.333300
   0.0000000000   0.0000000000   0.0000000000
   0.9312550000   0.3607570000   0.4059200000
   0.7925420000   0.8490350000   0.6465420000
O(1)      3 2    7   1   2 2  1  1 4  1   0  0.578638  1.114689
  0.771827 1.0000
  0.004810  0.009702  0.007508  0.001911 -0.000317 -0.002936
  6.1166  0.0000  0.0000  0.0000 -0.0675  0.0293  0.0000  0.0000
 -0.1531  0.0000
  0.0283  0.0000  0.0000  0.0172  0.0000  0.0000  0.0000 -0.0118
  0.0000  0.0000
  0.0113  0.0000  0.0000  0.0000 -0.0026  0.0000
O(2)      1 2    7   2  14 2  1  2 4  1   0  0.794210  1.118629
  0.840478 1.0000
  0.006038  0.007503  0.005400 -0.000154 -0.000566 -0.001271
  6.0788  0.0000 -0.0536 -0.0866  0.0000  0.1041  0.0000  0.0000
 -0.0280  0.0420
  0.0000 -0.0147 -0.0263  0.0000  0.0000  0.0650 -0.0215  0.0106
  0.0000  0.0000
  0.0042  0.0027  0.0000  0.0000  0.0149  0.0153
O(3)      3 1   12   3   6 2  1  3 4  1   0  0.840668  1.205561
  0.550929 1.0000
  0.006938  0.004758  0.008700  0.001295  0.001092  0.001883
  6.1901  0.0000  0.0000  0.0000 -0.0709 -0.0096  0.0000  0.0000
  0.0915  0.0000
  0.0289  0.0000  0.0000 -0.0117  0.0000  0.0000  0.0000 -0.0055
  0.0000  0.0000
 -0.0075  0.0000  0.0000  0.0000 -0.0016  0.0000
O(4)      1 2   10   4  15 2  1  2 4  1   0  0.783443  0.694024
  0.515163 1.0000
  0.008252  0.005109  0.005175  0.000458 -0.000597 -0.000249
  6.0788  0.0000 -0.0536 -0.0866  0.0000  0.1041  0.0000  0.0000
 -0.0280  0.0420
  0.0000 -0.0147 -0.0263  0.0000  0.0000  0.0650 -0.0215  0.0106
  0.0000  0.0000
  0.0042  0.0027  0.0000  0.0000  0.0149  0.0153
O(5)      3 2   28   5  26 2  1  4 4  1   0  0.900080  0.459649
  0.430483 1.0000
  0.013063  0.006204  0.012661  0.001117  0.005746  0.000016
  5.6712  0.0000  0.0000  0.0000 -0.1631 -0.0141  0.0000  0.0000
  0.1315  0.0000
 -0.0386  0.0000  0.0000 -0.0611  0.0000  0.0000  0.0000 -0.0182
  0.0000  0.0000
 -0.0269  0.0000  0.0000  0.0000  0.0045  0.0000
N(1)      1 2   12   6   8 2  2  5 4  1   0  0.878215  0.977890
  0.614605 1.0000
  0.004717  0.003669  0.005653  0.000328  0.000988  0.000550
  5.1115  0.0000  0.0236  0.0027  0.0000  0.0652  0.0000  0.0000
  0.0141  0.0037
  0.0000  0.0248 -0.0027  0.0000  0.0000  0.1399 -0.0079  0.0081
  0.0000  0.0000
  0.0049 -0.0022  0.0000  0.0000  0.0004  0.0087
C(1)      1 2    1   7   2 2  3  6 4  1   0  0.696794  1.076027
  0.761406 1.0000
  0.004522  0.004867  0.004244  0.000392  0.000151 -0.000401
  4.0041  0.0000  0.0977 -0.0508  0.0000 -0.2428  0.0000  0.0000
  0.1228  0.0379
  0.0000  0.0162 -0.0057  0.0000  0.0000  0.2956 -0.0164  0.0166
  0.0000  0.0000
  0.0099 -0.0019  0.0000  0.0000 -0.0439  0.0235
C(2)      1 2    6   8  16 2  3  7 4  1   0  0.738439  0.964315
  0.660176 1.0000
  0.004924  0.004632  0.004134 -0.000070  0.000555 -0.000411
  4.0339  0.0000 -0.0294 -0.0011  0.0000  0.0272  0.0000  0.0000
 -0.0322  0.0024
  0.0000 -0.1400 -0.1912  0.0000  0.0000  0.1836 -0.0328  0.0336
  0.0000  0.0000
 -0.0317  0.0750  0.0000  0.0000  0.0276  0.0319
C(3)      3 2   29   9  10 2  3  8 4  1   0  0.734693  0.811083
  0.719883 1.0000
  0.008585  0.004754  0.005556 -0.000218  0.002261  0.000213
  3.9428  0.0000  0.0000  0.0000  0.0068 -0.0023  0.0000  0.0000
  0.0044  0.0000
 -0.0061  0.0000  0.0000 -0.2812  0.0000  0.0000  0.0000 -0.0696
  0.0000  0.0000
  0.0156  0.0000  0.0000  0.0000  0.0480  0.0000
C(4)      1 2    4  10   9 2  3  9 4  1   0  0.841260  0.730170
  0.639629 1.0000
  0.007257  0.004080  0.004694  0.000643  0.000153  0.000288
  3.9491  0.0000 -0.0526  0.0037  0.0000  0.0464  0.0000  0.0000
 -0.0694 -0.0014
  0.0000 -0.1425 -0.1951  0.0000  0.0000  0.1916 -0.0303  0.0292
  0.0000  0.0000
 -0.0480  0.0772  0.0000  0.0000  0.0415  0.0271
C(5)      1 2    6  11  10 2  3 10 4  1   0  0.954418  0.842078
  0.624874 1.0000
  0.005754  0.005148  0.007847  0.001009 -0.000239  0.000214
  3.8671  0.0000 -0.0199  0.0110  0.0000  0.0163  0.0000  0.0000
 -0.0337 -0.0059
  0.0000 -0.1339 -0.1720  0.0000  0.0000  0.1776 -0.0445  0.0086
  0.0000  0.0000
 -0.0279  0.0714  0.0000  0.0000  0.0321  0.0230
C(6)      1 2    3  12   6 2  3 11 4  1   0  0.919974  1.101465
  0.558266 1.0000
  0.004863  0.004535  0.005095 -0.000079  0.000532  0.000541
  4.0013  0.0000  0.0634 -0.0139  0.0000 -0.2277  0.0000  0.0000
  0.0786  0.0108
  0.0000  0.0027  0.0105  0.0000  0.0000  0.2864  0.0146  0.0061
  0.0000  0.0000
  0.0118 -0.0108  0.0000  0.0000 -0.0358  0.0085
C(7)      3 1   12  13  22 2  3 12 4  1   0  1.062125  1.107150
  0.505287 1.0000
  0.005567  0.008899  0.009501 -0.001184  0.001890  0.000120
  3.8158  0.0000  0.0000  0.0000  0.0101 -0.0042  0.0000  0.0000
  0.0000  0.0000
  0.2167  0.0000  0.0000  0.0000  0.0000  0.1682  0.0000  0.0262
  0.0000  0.0000
  0.0000  0.0000 -0.0748  0.0000  0.0000  0.0000
H(1)      3 2    2  14   7 1  4 13 4  1   0  0.758007  1.183833
  0.905274 1.0000
  0.021269  0.000000  0.000000  0.000000  0.000000  0.000000
  0.9234  0.0000  0.0000  0.0000  0.2069  0.0951  0.0000  0.0000
  0.0000  0.0000
  0.0171  0.0000  0.0000  0.0000  0.0000  0.0000  0.0000 -0.0278
  0.0000  0.0000
  0.0000  0.0000  0.0000  0.0000  0.0000  0.0000
H(2)      3 2    4  15  10 1  4 13 4  1   0  0.830761  0.612701
  0.478300 1.0000
  0.018017  0.000000  0.000000  0.000000  0.000000  0.000000
  0.9234  0.0000  0.0000  0.0000  0.2069  0.0951  0.0000  0.0000
  0.0000  0.0000
  0.0171  0.0000  0.0000  0.0000  0.0000  0.0000  0.0000 -0.0278
  0.0000  0.0000
  0.0000  0.0000  0.0000  0.0000  0.0000  0.0000
H(3)      3 2    8  16   6 1  4 14 4  1   0  0.669212  0.969577
  0.575113 1.0000
  0.019830  0.000000  0.000000  0.000000  0.000000  0.000000
  0.9739  0.0000  0.0000  0.0000  0.1346  0.0628  0.0000  0.0000
  0.0000  0.0000
  0.0189  0.0000  0.0000  0.0000  0.0000  0.0000  0.0000  0.0043
  0.0000  0.0000
  0.0000  0.0000  0.0000  0.0000  0.0000  0.0000
H(4)      3 2    9  17  10 1  4 15 4  1   0  0.761143  0.812896
  0.824585 1.0000
  0.015897  0.000000  0.000000  0.000000  0.000000  0.000000
  0.9805  0.0000  0.0000  0.0000  0.1444  0.0627  0.0000  0.0000
  0.0000  0.0000
  0.0158  0.0000  0.0000  0.0000  0.0000  0.0000  0.0000 -0.0004
  0.0000  0.0000
  0.0000  0.0000  0.0000  0.0000  0.0000  0.0000
H(5)      3 2    9  18  10 1  4 15 4  1   0  0.634435  0.761996
  0.708169 1.0000
  0.017746  0.000000  0.000000  0.000000  0.000000  0.000000
  0.9805  0.0000  0.0000  0.0000  0.1444  0.0627  0.0000  0.0000
  0.0000  0.0000
  0.0158  0.0000  0.0000  0.0000  0.0000  0.0000  0.0000 -0.0004
  0.0000  0.0000
  0.0000  0.0000  0.0000  0.0000  0.0000  0.0000
H(6)      3 2   10  19   4 1  4 16 4  1   0  0.877030  0.633342
  0.691777 1.0000
  0.018081  0.000000  0.000000  0.000000  0.000000  0.000000
  0.9965  0.0000  0.0000  0.0000  0.1399  0.0689  0.0000  0.0000
  0.0000  0.0000
  0.0201  0.0000  0.0000  0.0000  0.0000  0.0000  0.0000 -0.0006
  0.0000  0.0000
  0.0000  0.0000  0.0000  0.0000  0.0000  0.0000
H(7)      3 2   11  20   6 1  4 17 4  1   0  1.021703  0.842331
  0.711316 1.0000
  0.024021  0.000000  0.000000  0.000000  0.000000  0.000000
  1.0139  0.0000  0.0000  0.0000  0.1508  0.0758  0.0000  0.0000
  0.0000  0.0000
  0.0308  0.0000  0.0000  0.0000  0.0000  0.0000  0.0000  0.0119
  0.0000  0.0000
  0.0000  0.0000  0.0000  0.0000  0.0000  0.0000
H(8)      3 2   11  21   6 1  4 17 4  1   0  1.015025  0.822095
  0.535732 1.0000
  0.016611  0.000000  0.000000  0.000000  0.000000  0.000000
  1.0139  0.0000  0.0000  0.0000  0.1508  0.0758  0.0000  0.0000
  0.0000  0.0000
  0.0308  0.0000  0.0000  0.0000  0.0000  0.0000  0.0000  0.0119
  0.0000  0.0000
  0.0000  0.0000  0.0000  0.0000  0.0000  0.0000
H(9)      3 2   13  22  12 1  4 18 4  1   0  1.132570  1.067993
  0.580238 1.0000
  0.031636  0.000000  0.000000  0.000000  0.000000  0.000000
  1.0015  0.0000  0.0000  0.0000  0.1512  0.0630  0.0000  0.0000
  0.0000  0.0000
  0.0162  0.0000  0.0000  0.0000  0.0000  0.0000  0.0000  0.0038
  0.0000  0.0000
  0.0000  0.0000  0.0000  0.0000  0.0000  0.0000
H(10)     3 2   13  23  12 1  4 18 4  1   0  1.087657  1.218431
  0.479495 1.0000
  0.025024  0.000000  0.000000  0.000000  0.000000  0.000000
  1.0015  0.0000  0.0000  0.0000  0.1512  0.0630  0.0000  0.0000
  0.0000  0.0000
  0.0162  0.0000  0.0000  0.0000  0.0000  0.0000  0.0000  0.0038
  0.0000  0.0000
  0.0000  0.0000  0.0000  0.0000  0.0000  0.0000
H(11)     3 2   13  24  12 1  4 18 4  1   0  1.069522  1.039094
  0.417691 1.0000
  0.029589  0.000000  0.000000  0.000000  0.000000  0.000000
  1.0015  0.0000  0.0000  0.0000  0.1512  0.0630  0.0000  0.0000
  0.0000  0.0000
  0.0162  0.0000  0.0000  0.0000  0.0000  0.0000  0.0000  0.0038
  0.0000  0.0000
  0.0000  0.0000  0.0000  0.0000  0.0000  0.0000
H(12)     3 2    5  25  26 1  4 19 4  1   0  0.881552  0.369491
  0.474163 1.0000
  0.022124  0.000000  0.000000  0.000000  0.000000  0.000000
  1.1644  0.0000  0.0000  0.0000  0.2728  0.1404  0.0000  0.0000
  0.0000  0.0000
  0.0344  0.0000  0.0000  0.0000  0.0000  0.0000  0.0000 -0.0104
  0.0000  0.0000
  0.0000  0.0000  0.0000  0.0000  0.0000  0.0000
H(13)     3 2    5  26  25 1  4 19 4  1   0  0.956393  0.438691
  0.355438 1.0000
  0.019362  0.000000  0.000000  0.000000  0.000000  0.000000
  1.1644  0.0000  0.0000  0.0000  0.2728  0.1404  0.0000  0.0000
  0.0000  0.0000
  0.0344  0.0000  0.0000  0.0000  0.0000  0.0000  0.0000 -0.0104
  0.0000  0.0000
  0.0000  0.0000  0.0000  0.0000  0.0000  0.0000
  1  1.003017  1.109004  1.109004  1.109004  1.109004  1.109004
  1  1.001632  1.113461  1.113461  1.113461  1.113461  1.113461
  1  0.998358  1.120694  1.120694  1.120694  1.120694  1.120694
  1  1.023969  0.927043  0.927043  0.927043  0.927043  0.927043
  2  1.004042  1.072311  1.072311  1.072311  1.072311  1.072311
  3  1.014515  1.000000  1.000000  1.000000  1.000000  1.000000
  3  1.004739  1.000000  1.000000  1.000000  1.000000  1.000000
  3  1.012370  1.000000  1.000000  1.000000  1.000000  1.000000
  3  1.008269  1.000000  1.000000  1.000000  1.000000  1.000000
  3  1.009768  1.000000  1.000000  1.000000  1.000000  1.000000
  3  1.015976  1.000000  1.000000  1.000000  1.000000  1.000000
  3  1.018393  1.000000  1.000000  1.000000  1.000000  1.000000
  4  1.119673  1.200000  1.200000  1.200000  1.200000  1.200000
  4  1.133107  1.200000  1.200000  1.200000  1.200000  1.200000
  4  1.127115  1.200000  1.200000  1.200000  1.200000  1.200000
  4  1.113812  1.200000  1.200000  1.200000  1.200000  1.200000
  4  1.113134  1.200000  1.200000  1.200000  1.200000  1.200000
  4  1.114404  1.200000  1.200000  1.200000  1.200000  1.200000
  4  1.043006  1.200000  1.200000  1.200000  1.200000  1.200000
 0.0000E+00 0.0000E+00 0.0000E+00  0.0000E+00  0.0000E+00  0.0000E+00
 0.0000E+00
 0.0000E+00
 0.111126E+01

;
 
_refine_diff_density_max                     0.359 
_refine_diff_density_min                     -0.252 
_refine_diff_density_rms                     0.061 
_refine_ls_hydrogen_treatment                refU
_refine_ls_R_factor_all                      0.029 
_refine_ls_R_factor_gt                       0.026 
_refine_ls_extinction_method                 none 
_refine_ls_goodness_of_fit_ref               1.761 
_refine_ls_matrix_type                       full 
_refine_ls_number_parameters                 131 
_refine_ls_number_reflns                     7885 
_refine_ls_number_restraints                 0 
_refine_ls_shift/su_max                      0 
_refine_ls_structure_factor_coef             Fsqd 
_refine_ls_wR_factor_ref                     0.063 
_refine_ls_weighting_details                 
;
calc w2 = q/[s^2^(Fo^2^) + (0.04 
P)^2^ + 0.05 P + 0.00 
+ 0.00 sin(th)] where P = 
(0.3333 Fo^2^ + 0.6667 Fc^2^) q 
= 1.0 
; 
_refine_ls_weighting_scheme                  calc 
_reflns_number_gt                            7813 
_reflns_number_total                         8275 
_reflns_threshold_expression                 'I > 2\s(I)' 
_shelx_estimated_absorpt_T_max               0.7121 
_shelx_estimated_absorpt_T_min               0.6881 
_space_group_IT_number                       19 
_space_group_crystal_system                  orthorhombic 
_space_group_name_H-M_alt                    'P 21 21 21' 
_space_group_name_Hall                       'P 2ac 2ab' 
_xd_hkl_file                                 
;
9K           F^2        NDAT    6
   1   0   0  1        0.289        0.058
   2   0   0  1     4147.670       87.790
   3   0   0  1        0.394        0.154
   4   0   0  1      362.930        7.720
   5   0   0  1        0.179        0.236
   6   0   0  1     1862.680       39.250
   7   0   0  1        0.494        0.377
   8   0   0  1      288.480        6.380
   9   0   0  1        0.056        0.441
  10   0   0  1        0.549        0.430
  11   0   0  1        1.228        0.586
  12   0   0  1        7.454        0.962
  13   0   0  1        2.376        0.804
  14   0   0  1      116.140        2.900
  15   0   0  1        1.398        0.957
  16   0   0  1       20.908        2.517
  17   0   0  1        3.488        2.396
  18   0   0  1        0.695        2.293
  19   0   0  1        3.273        2.933
  20   0   0  1       11.280        4.413
   0   1   0  1        1.491        0.153
   1   1   0  1     7350.570      110.210
   2   1   0  1      380.690        5.800
   3   1   0  1      902.650       13.420
   4   1   0  1      953.620       14.200
   5   1   0  1      173.180        2.710
   6   1   0  1      305.430        4.670
   7   1   0  1        0.921        0.288
   8   1   0  1        0.505        0.261
   9   1   0  1        7.797        0.567
  10   1   0  1       13.422        0.639
  11   1   0  1        0.844        0.437
  12   1   0  1       18.190        0.921
  13   1   0  1       10.939        0.734
  14   1   0  1      119.150        2.190
  15   1   0  1        1.216        0.712
  16   1   0  1        2.138        1.174
  17   1   0  1      146.270        4.030
  18   1   0  1        4.824        1.732
  19   1   0  1       25.124        2.424
  20   1   0  1       22.266        3.387
   0   2   0  1        5.766        0.301
   1   2   0  1       42.151        0.728
   2   2   0  1     1455.810       21.670
   3   2   0  1     2482.580       37.100
   4   2   0  1      685.800       10.280
   5   2   0  1     1515.900       22.600
   6   2   0  1     1383.580       20.670
   7   2   0  1      212.000        3.330
   8   2   0  1       75.483        1.414
   9   2   0  1       23.005        0.786
  10   2   0  1      427.540        6.590
  11   2   0  1      117.020        2.090
  12   2   0  1       40.822        1.114
  13   2   0  1      324.860        5.130
  14   2   0  1       57.806        1.479
  15   2   0  1        1.252        0.758
  16   2   0  1      267.830        6.210
  17   2   0  1        2.321        1.538
  18   2   0  1       87.017        3.042
  19   2   0  1       21.569        2.442
  20   2   0  1       14.260        5.357
   0   3   0  1        4.131        0.478
   1   3   0  1      197.580        3.020
   2   3   0  1       66.489        1.117
   3   3   0  1      828.510       12.390
   4   3   0  1      316.870        4.820
   5   3   0  1      170.880        2.710
   6   3   0  1       17.830        0.599
   7   3   0  1       62.927        1.235
   8   3   0  1      291.710        4.560
   9   3   0  1      104.160        1.890
  10   3   0  1       94.003        1.777
  11   3   0  1       70.131        1.447
  12   3   0  1       13.504        0.774
  13   3   0  1       60.132        1.420
  14   3   0  1      140.130        2.510
  15   3   0  1       33.779        1.334
  16   3   0  1        2.145        1.174
  17   3   0  1       28.019        1.973
  18   3   0  1       71.994        2.951
  19   3   0  1       87.795        3.301
   0   4   0  1      482.800       10.330
   1   4   0  1      685.570       10.270
   2   4   0  1     1045.640       15.570
   3   4   0  1     4276.980       63.940
   4   4   0  1      638.750        9.600
   5   4   0  1       78.365        1.362
   6   4   0  1      528.010        8.000
   7   4   0  1        0.525        0.316
   8   4   0  1     1378.820       20.650
   9   4   0  1      210.940        3.560
  10   4   0  1       89.737        1.731
  11   4   0  1        6.531        0.698
  12   4   0  1       19.254        0.889
  13   4   0  1        9.144        0.725
  14   4   0  1      215.260        4.070
  15   4   0  1       24.807        1.249
  16   4   0  1       21.269        1.570
  17   4   0  1       16.145        2.003
  18   4   0  1       92.406        3.048
  19   4   0  1       33.944        2.696
   0   5   0  1        0.183        0.249
   1   5   0  1      173.420        2.770
   2   5   0  1       72.242        1.263
   3   5   0  1        2.956        0.368
   4   5   0  1     1377.080       20.530
   5   5   0  1      229.120        3.570
   6   5   0  1        4.764        0.473
   7   5   0  1       10.915        0.602
   8   5   0  1       21.431        0.767
   9   5   0  1     1357.500       20.380
  10   5   0  1        6.372        0.723
  11   5   0  1      198.260        3.410
  12   5   0  1       22.428        0.914
  13   5   0  1       14.828        0.859
  14   5   0  1       63.684        1.616
  15   5   0  1      402.870        7.250
  16   5   0  1       91.874        2.870
  17   5   0  1       20.900        2.039
  18   5   0  1        1.490        2.490
  19   5   0  1       63.201        3.375
   0   6   0  1        4.306        0.741
   1   6   0  1       12.969        0.487
   2   6   0  1       38.433        0.839
   3   6   0  1       89.288        1.561
   4   6   0  1      207.500        3.260
   5   6   0  1      373.370        5.950
   6   6   0  1       15.361        0.719
   7   6   0  1       25.992        0.815
   8   6   0  1      522.380        7.940
   9   6   0  1      117.320        2.150
  10   6   0  1       67.695        1.380
  11   6   0  1      133.210        2.360
  12   6   0  1      142.760        2.480
  13   6   0  1      596.470       10.540
  14   6   0  1      121.700        2.690
  15   6   0  1      305.210        6.300
  16   6   0  1        2.994        1.387
  17   6   0  1        6.996        1.970
  18   6   0  1       77.876        3.241
  19   6   0  1       15.672        3.281
   0   7   0  1        1.098        0.432
   1   7   0  1       30.418        0.787
   2   7   0  1      145.620        2.400
   3   7   0  1      116.150        1.980
   4   7   0  1      177.250        2.910
   5   7   0  1      101.350        1.830
   6   7   0  1       36.971        0.939
   7   7   0  1       19.081        0.795
   8   7   0  1        0.982        0.419
   9   7   0  1        2.539        0.410
  10   7   0  1      172.440        2.940
  11   7   0  1       53.202        1.255
  12   7   0  1       87.022        2.001
  13   7   0  1       54.019        1.522
  14   7   0  1      329.020        6.080
  15   7   0  1        1.532        1.242
  16   7   0  1       84.272        2.832
  17   7   0  1       32.403        2.284
  18   7   0  1       51.162        3.237
   0   8   0  1       16.471        0.997
   1   8   0  1     1360.150       20.360
   2   8   0  1      513.170        7.810
   3   8   0  1      170.280        2.990
   4   8   0  1      286.270        4.670
   5   8   0  1      146.970        2.470
   6   8   0  1        4.439        0.637
   7   8   0  1       11.285        0.731
   8   8   0  1      112.660        2.030
   9   8   0  1       81.815        1.647
  10   8   0  1        2.205        0.572
  11   8   0  1        9.759        0.893
  12   8   0  1        0.507        0.699
  13   8   0  1        0.565        0.870
  14   8   0  1       61.356        1.746
  15   8   0  1        6.932        1.639
  16   8   0  1       26.992        2.386
  17   8   0  1        1.659        2.091
  18   8   0  1       23.523        2.998
   0   9   0  1        0.418        0.763
   1   9   0  1       74.080        1.479
   2   9   0  1       28.009        0.847
   3   9   0  1      162.520        2.720
   4   9   0  1       89.931        1.795
   5   9   0  1       39.424        1.076
   6   9   0  1      299.510        4.730
   7   9   0  1      158.840        2.660
   8   9   0  1      404.740        6.720
   9   9   0  1      287.580        4.550
  10   9   0  1       23.295        1.226
  11   9   0  1       50.674        1.625
  12   9   0  1       40.641        1.526
  13   9   0  1       14.259        1.266
  14   9   0  1       27.026        1.596
  15   9   0  1      179.310        4.870
  16   9   0  1       35.457        2.393
  17   9   0  1       27.158        2.487
   0  10   0  1      542.110       11.680
   1  10   0  1        0.779        0.477
   2  10   0  1      128.190        2.340
   3  10   0  1       86.071        1.682
   4  10   0  1        1.253        0.536
   5  10   0  1      634.760        9.890
   6  10   0  1       32.998        1.014
   7  10   0  1        5.357        0.790
   8  10   0  1      127.940        2.270
   9  10   0  1      198.590        3.760
  10  10   0  1        2.879        1.004
  11  10   0  1        4.315        1.104
  12  10   0  1       35.552        1.412
  13  10   0  1        3.314        1.244
  14  10   0  1      307.540        7.220
  15  10   0  1        7.200        1.978
  16  10   0  1        4.823        2.432
  17  10   0  1       31.078        4.119
   0  11   0  1        1.383        0.860
   1  11   0  1       42.699        1.166
   2  11   0  1       45.309        1.220
   3  11   0  1      132.860        2.340
   4  11   0  1      243.880        4.000
   5  11   0  1       52.495        1.263
   6  11   0  1      152.140        2.790
   7  11   0  1        6.275        0.806
   8  11   0  1       32.347        1.341
   9  11   0  1       18.649        1.189
  10  11   0  1        3.803        0.876
  11  11   0  1       11.130        1.010
  12  11   0  1        5.945        1.242
  13  11   0  1       71.905        2.180
  14  11   0  1       34.036        2.325
  15  11   0  1        1.745        2.328
  16  11   0  1        8.698        2.584
   0  12   0  1      498.460       10.820
   1  12   0  1       25.142        0.944
   2  12   0  1      129.250        2.360
   3  12   0  1        7.604        0.723
   4  12   0  1       18.188        0.942
   5  12   0  1      237.620        3.880
   6  12   0  1       76.476        1.670
   7  12   0  1      635.350       11.210
   8  12   0  1       34.252        1.508
   9  12   0  1        9.382        0.895
  10  12   0  1        6.309        1.328
  11  12   0  1       46.675        1.855
  12  12   0  1       75.633        2.432
  13  12   0  1       19.252        2.268
  14  12   0  1       13.328        2.644
  15  12   0  1        2.092        2.920
   0  13   0  1        0.852        1.138
   1  13   0  1       95.158        1.879
   2  13   0  1       98.616        1.898
   3  13   0  1       75.230        1.595
   4  13   0  1        4.803        0.825
   5  13   0  1       16.948        0.973
   6  13   0  1       29.167        1.280
   7  13   0  1       56.396        1.661
   8  13   0  1       72.294        1.969
   9  13   0  1       50.349        1.746
  10  13   0  1       13.994        1.607
  11  13   0  1      243.990        5.010
  12  13   0  1        0.814        1.717
  13  13   0  1       70.812        3.359
  14  13   0  1       41.879        3.400
   0  14   0  1      412.490        9.090
   1  14   0  1       22.815        1.142
   2  14   0  1        6.250        0.892
   3  14   0  1       64.131        1.531
   4  14   0  1        5.388        1.041
   5  14   0  1      220.090        4.310
   6  14   0  1      656.310       11.620
   7  14   0  1       44.460        1.613
   8  14   0  1       11.599        1.643
   9  14   0  1       80.456        2.340
  10  14   0  1        2.062        1.910
  11  14   0  1      200.380        5.530
  12  14   0  1       36.158        2.532
  13  14   0  1       67.411        3.514
   0  15   0  1        0.690        1.706
   1  15   0  1        9.093        1.269
   2  15   0  1       64.870        1.934
   3  15   0  1        5.193        1.104
   4  15   0  1       50.800        1.836
   5  15   0  1      195.870        3.990
   6  15   0  1        9.622        1.658
   7  15   0  1       72.310        2.758
   8  15   0  1       21.523        2.020
   9  15   0  1        5.618        1.887
  10  15   0  1      114.410        3.990
  11  15   0  1       15.217        3.006
  12  15   0  1       43.553        3.459
   0  16   0  1       43.528        2.834
   1  16   0  1        5.585        1.975
   2  16   0  1      137.720        3.930
   3  16   0  1       15.542        1.744
   4  16   0  1      103.340        3.150
   5  16   0  1       14.665        1.959
   6  16   0  1        1.533        1.821
   7  16   0  1        5.605        1.811
   8  16   0  1        6.585        1.895
   9  16   0  1        1.751        2.364
  10  16   0  1       61.797        3.679
   0  17   0  1        0.392        2.517
   1  17   0  1       37.383        2.496
   2  17   0  1       50.127        2.619
   3  17   0  1        7.572        1.899
   4  17   0  1       20.335        2.455
   5  17   0  1       59.120        2.674
   6  17   0  1       17.808        2.452
   7  17   0  1       20.721        2.880
   8  17   0  1      163.190        5.030
   0  18   0  1       13.997        3.354
   1  18   0  1        3.947        2.224
   2  18   0  1      183.600        5.290
   3  18   0  1        8.283        3.958
   4  18   0  1       27.733        2.966
   5  18   0  1        9.216        3.238
   6  18   0  1       10.182        3.612
   0   0   1  1        0.339        0.090
   1   0   1  1      119.280        1.800
   2   0   1  1     9999.000      155.760
   3   0   1  1      255.690        3.880
   4   0   1  1       32.184        0.639
   5   0   1  1      253.960        3.900
   6   0   1  1      505.610        7.640
   7   0   1  1      684.480       10.300
   8   0   1  1        0.666        0.283
   9   0   1  1      104.850        1.850
  10   0   1  1        0.668        0.373
  11   0   1  1       52.643        1.159
  12   0   1  1       13.463        0.780
  13   0   1  1      116.090        2.110
  14   0   1  1      116.100        2.110
  15   0   1  1       10.922        0.817
  16   0   1  1        3.044        1.062
  17   0   1  1       19.144        1.679
  18   0   1  1       90.564        3.185
  19   0   1  1      209.420        5.920
  20   0   1  1        9.074        3.627
   0   1   1  1      476.920        7.150
  -1   1   1  1     1238.070       20.620
   1   1   1  1     1227.520       18.370
  -2   1   1  1     2110.640       31.570
   2   1   1  1     2091.790       31.250
  -3   1   1  1      724.060       10.820
   3   1   1  1      716.920       10.690
  -4   1   1  1     2011.090       30.030
   4   1   1  1     1945.820       28.970
  -5   1   1  1      499.380        7.530
   5   1   1  1      494.090        7.450
  -6   1   1  1      197.500        3.140
   6   1   1  1      200.390        3.130
  -7   1   1  1      110.920        1.870
   7   1   1  1      108.730        1.890
  -8   1   1  1       34.207        0.875
   8   1   1  1       35.460        0.864
  -9   1   1  1      932.490       14.080
   9   1   1  1      915.430       13.770
 -10   1   1  1       84.217        1.586
  10   1   1  1       81.745        1.574
 -11   1   1  1       47.286        1.162
  11   1   1  1       49.874        1.208
 -12   1   1  1      302.750        4.780
  12   1   1  1      303.240        4.860
 -13   1   1  1       15.300        0.851
  13   1   1  1       16.170        0.817
 -14   1   1  1       77.885        1.577
  14   1   1  1       78.856        1.662
 -15   1   1  1      146.020        2.780
  15   1   1  1      145.030        2.770
 -16   1   1  1       19.579        1.478
  16   1   1  1       18.291        1.648
 -17   1   1  1      102.720        3.070
  17   1   1  1      105.260        3.060
 -18   1   1  1       55.546        2.312
  18   1   1  1       55.368        2.438
 -19   1   1  1       21.250        2.176
  19   1   1  1       24.552        2.512
 -20   1   1  1       54.850        3.730
  20   1   1  1       53.173        3.781
   0   2   1  1     3518.830       52.860
  -1   2   1  1      673.000       10.330
   1   2   1  1      661.370        9.920
  -2   2   1  1      105.230        1.650
   2   2   1  1      105.540        1.650
  -3   2   1  1      922.090       13.770
   3   2   1  1      939.180       14.040
  -4   2   1  1     2795.000       41.720
   4   2   1  1     2834.660       42.310
  -5   2   1  1      750.360       11.230
   5   2   1  1      731.550       11.190
  -6   2   1  1      782.110       11.750
   6   2   1  1      778.600       11.700
  -7   2   1  1       30.151        0.756
   7   2   1  1       30.398        0.747
  -8   2   1  1      886.410       13.340
   8   2   1  1      872.380       13.120
  -9   2   1  1       90.433        1.630
   9   2   1  1       91.517        1.669
 -10   2   1  1      464.580        7.140
  10   2   1  1      466.260        7.170
 -11   2   1  1       37.723        1.025
  11   2   1  1       35.492        1.004
 -12   2   1  1      259.790        4.190
  12   2   1  1      254.700        4.080
 -13   2   1  1       71.221        1.533
  13   2   1  1       71.536        1.478
 -14   2   1  1      251.800        4.070
  14   2   1  1      249.130        4.040
 -15   2   1  1      185.440        3.680
  15   2   1  1      188.310        3.670
 -16   2   1  1       13.745        1.418
  16   2   1  1       12.336        1.288
 -17   2   1  1       21.260        1.839
  17   2   1  1       23.041        1.898
 -18   2   1  1      113.430        3.420
  18   2   1  1      116.400        3.510
 -19   2   1  1       24.649        2.549
  19   2   1  1       26.378        2.802
 -20   2   1  1       28.463        6.181
  20   2   1  1       21.019        9.422
   0   3   1  1      866.410       14.310
  -1   3   1  1     2967.670       45.540
   1   3   1  1     3066.700       45.860
  -2   3   1  1     1227.160       18.330
   2   3   1  1     1226.450       18.340
  -3   3   1  1      500.550        7.530
   3   3   1  1      504.580        7.580
  -4   3   1  1      366.730        5.570
   4   3   1  1      363.500        5.530
  -5   3   1  1      476.520        7.180
   5   3   1  1      475.400        7.260
  -6   3   1  1     1125.520       17.010
   6   3   1  1     1115.830       16.680
  -7   3   1  1      174.010        2.810
   7   3   1  1      168.220        2.690
  -8   3   1  1      128.660        2.260
   8   3   1  1      126.790        2.150
  -9   3   1  1      900.170       13.590
   9   3   1  1      888.890       13.390
 -10   3   1  1       11.209        0.680
  10   3   1  1       11.288        0.731
 -11   3   1  1       48.253        1.211
  11   3   1  1       45.465        1.122
 -12   3   1  1       35.074        1.076
  12   3   1  1       34.777        1.043
 -13   3   1  1       52.506        1.251
  13   3   1  1       53.774        1.237
 -14   3   1  1       65.608        1.592
  14   3   1  1       64.071        1.518
 -15   3   1  1      165.280        3.320
  15   3   1  1      162.430        3.290
 -16   3   1  1        3.755        1.148
  16   3   1  1        3.295        1.076
 -17   3   1  1       41.892        2.022
  17   3   1  1       40.514        2.146
 -18   3   1  1       52.272        2.435
  18   3   1  1       54.926        2.433
 -19   3   1  1       18.871        2.523
  19   3   1  1       22.832        3.259
   0   4   1  1     1028.710       15.340
  -1   4   1  1     4370.220       65.750
   1   4   1  1     4492.270       74.730
  -2   4   1  1     1108.370       16.580
   2   4   1  1     1095.530       16.350
  -3   4   1  1       49.622        0.991
   3   4   1  1       51.749        0.969
  -4   4   1  1      476.190        7.210
   4   4   1  1      472.870        7.160
  -5   4   1  1      658.650        9.910
   5   4   1  1      655.430       10.060
  -6   4   1  1      198.840        3.170
   6   4   1  1      197.230        3.130
  -7   4   1  1      134.870        2.300
   7   4   1  1      135.920        2.260
  -8   4   1  1      128.910        2.210
   8   4   1  1      132.500        2.240
  -9   4   1  1       74.701        1.498
   9   4   1  1       76.415        1.489
 -10   4   1  1       98.435        1.821
  10   4   1  1       94.437        1.824
 -11   4   1  1       48.328        1.170
  11   4   1  1       48.096        1.159
 -12   4   1  1       28.343        0.959
  12   4   1  1       26.358        0.925
 -13   4   1  1       37.861        1.142
  13   4   1  1       38.492        1.085
 -14   4   1  1       25.231        1.115
  14   4   1  1       28.102        1.199
 -15   4   1  1       30.747        1.273
  15   4   1  1       29.505        1.378
 -16   4   1  1        3.555        1.045
  16   4   1  1        3.172        0.961
 -17   4   1  1       53.293        2.325
  17   4   1  1       51.847        2.212
 -18   4   1  1       37.331        2.630
  18   4   1  1       37.537        2.641
 -19   4   1  1       42.187        2.874
  19   4   1  1       43.445        2.972
   0   5   1  1      432.700        6.530
  -1   5   1  1      615.390        9.260
   1   5   1  1      640.140        9.650
  -2   5   1  1      446.470        6.760
   2   5   1  1      449.420        6.800
  -3   5   1  1      250.810        3.890
   3   5   1  1      248.010        3.840
  -4   5   1  1      428.830        6.510
   4   5   1  1      433.700        6.580
  -5   5   1  1       43.261        0.913
   5   5   1  1       43.994        0.986
  -6   5   1  1      204.490        3.240
   6   5   1  1      206.930        3.360
  -7   5   1  1     1122.020       16.830
   7   5   1  1     1108.090       16.620
  -8   5   1  1       57.558        1.193
   8   5   1  1       58.369        1.207
  -9   5   1  1       16.774        0.679
   9   5   1  1       17.045        0.775
 -10   5   1  1      149.420        2.540
  10   5   1  1      150.830        2.580
 -11   5   1  1       16.298        0.767
  11   5   1  1       17.278        0.803
 -12   5   1  1       74.809        1.555
  12   5   1  1       73.681        1.507
 -13   5   1  1      171.050        3.150
  13   5   1  1      168.840        3.070
 -14   5   1  1       67.296        1.792
  14   5   1  1       69.095        1.836
 -15   5   1  1       33.363        1.429
  15   5   1  1       31.055        1.322
 -16   5   1  1       71.420        2.409
  16   5   1  1       76.283        2.742
 -17   5   1  1        2.083        1.600
  17   5   1  1        2.500        1.748
 -18   5   1  1        1.415        1.958
  18   5   1  1        2.068        1.666
 -19   5   1  1       26.665        2.966
  19   5   1  1       19.533        3.109
   0   6   1  1      993.020       14.830
  -1   6   1  1      481.750        7.900
   1   6   1  1      474.220        7.180
  -2   6   1  1      266.910        4.150
   2   6   1  1      274.490        4.260
  -3   6   1  1      460.440        6.970
   3   6   1  1      451.500        6.890
  -4   6   1  1      164.620        2.670
   4   6   1  1      161.200        2.650
  -5   6   1  1       16.853        0.591
   5   6   1  1       17.583        0.642
  -6   6   1  1      660.960       10.030
   6   6   1  1      664.910       10.130
  -7   6   1  1      817.310       12.290
   7   6   1  1      801.450       12.090
  -8   6   1  1       11.227        0.708
   8   6   1  1       10.775        0.651
  -9   6   1  1        4.800        0.600
   9   6   1  1        4.513        0.642
 -10   6   1  1      100.840        1.870
  10   6   1  1       97.240        1.834
 -11   6   1  1       47.781        1.186
  11   6   1  1       49.323        1.245
 -12   6   1  1        4.491        0.666
  12   6   1  1        5.689        0.751
 -13   6   1  1      318.690        5.810
  13   6   1  1      332.500        6.100
 -14   6   1  1      159.330        3.270
  14   6   1  1      156.280        3.210
 -15   6   1  1      147.030        3.470
  15   6   1  1      136.860        3.300
 -16   6   1  1       64.571        2.470
  16   6   1  1       65.829        2.396
 -17   6   1  1       74.299        2.904
  17   6   1  1       78.833        2.941
 -18   6   1  1       45.173        2.924
  18   6   1  1       42.198        2.609
 -19   6   1  1       14.726        4.273
  19   6   1  1        9.595        3.777
   0   7   1  1      229.350        3.620
  -1   7   1  1     1377.130       20.590
   1   7   1  1     1392.300       20.800
  -2   7   1  1      117.690        1.990
   2   7   1  1      115.780        1.950
  -3   7   1  1       37.831        0.900
   3   7   1  1       38.569        0.942
  -4   7   1  1      467.890        7.130
   4   7   1  1      466.200        7.100
  -5   7   1  1      598.170        9.070
   5   7   1  1      611.590        9.310
  -6   7   1  1      401.870        6.370
   6   7   1  1      404.680        6.240
  -7   7   1  1      273.030        4.340
   7   7   1  1      273.900        4.320
  -8   7   1  1        1.624        0.414
   8   7   1  1        2.018        0.524
  -9   7   1  1       98.380        1.854
   9   7   1  1       94.972        1.814
 -10   7   1  1      130.210        2.280
  10   7   1  1      127.760        2.280
 -11   7   1  1       63.622        1.410
  11   7   1  1       63.970        1.406
 -12   7   1  1       30.818        1.164
  12   7   1  1       30.929        1.254
 -13   7   1  1       34.844        1.255
  13   7   1  1       36.013        1.363
 -14   7   1  1      108.260        2.450
  14   7   1  1      108.840        2.410
 -15   7   1  1        0.879        1.452
  15   7   1  1        2.942        1.330
 -16   7   1  1       77.817        3.052
  16   7   1  1       80.240        2.726
 -17   7   1  1       50.103        2.641
  17   7   1  1       43.233        2.653
 -18   7   1  1       12.047        2.627
  18   7   1  1        5.389        2.341
   0   8   1  1     1292.060       19.340
  -1   8   1  1      725.040       11.090
   1   8   1  1      740.610       11.330
  -2   8   1  1      130.320        2.250
   2   8   1  1      138.630        2.350
  -3   8   1  1      405.920        6.280
   3   8   1  1      412.370        6.330
  -4   8   1  1      106.190        1.940
   4   8   1  1      107.080        1.930
  -5   8   1  1      312.870        5.230
   5   8   1  1      315.290        4.930
  -6   8   1  1      201.920        3.290
   6   8   1  1      201.950        3.290
  -7   8   1  1       63.423        1.361
   7   8   1  1       62.747        1.338
  -8   8   1  1       58.820        1.285
   8   8   1  1       60.934        1.329
  -9   8   1  1      140.890        2.470
   9   8   1  1      142.390        2.490
 -10   8   1  1       50.321        1.204
  10   8   1  1       48.524        1.238
 -11   8   1  1       42.316        1.420
  11   8   1  1       37.708        1.288
 -12   8   1  1        9.032        0.981
  12   8   1  1        8.146        0.941
 -13   8   1  1       84.274        2.178
  13   8   1  1       82.507        2.070
 -14   8   1  1        7.125        1.155
  14   8   1  1        7.500        1.068
 -15   8   1  1        7.672        1.452
  15   8   1  1        6.789        1.566
 -16   8   1  1        6.643        1.882
  16   8   1  1        7.626        2.156
 -17   8   1  1       49.906        2.993
  17   8   1  1       56.709        3.355
 -18   8   1  1       50.871        3.861
  18   8   1  1       44.336        3.215
   0   9   1  1      108.690        1.950
  -1   9   1  1      267.120        4.240
   1   9   1  1      272.330        4.470
  -2   9   1  1       44.535        1.115
   2   9   1  1       43.880        1.081
  -3   9   1  1       74.127        1.478
   3   9   1  1       71.796        1.449
  -4   9   1  1      425.250        6.560
   4   9   1  1      404.210        6.340
  -5   9   1  1      333.680        5.200
   5   9   1  1      332.530        5.230
  -6   9   1  1       85.486        1.731
   6   9   1  1       88.128        1.685
  -7   9   1  1       47.163        1.191
   7   9   1  1       50.517        1.208
  -8   9   1  1       68.676        1.519
   8   9   1  1       68.787        1.520
  -9   9   1  1        1.224        0.499
   9   9   1  1        1.410        0.468
 -10   9   1  1      245.040        4.610
  10   9   1  1      233.900        4.390
 -11   9   1  1       25.479        1.187
  11   9   1  1       27.823        1.205
 -12   9   1  1       33.610        1.329
  12   9   1  1       33.805        1.300
 -13   9   1  1       76.932        2.007
  13   9   1  1       81.760        2.102
 -14   9   1  1       25.038        1.626
  14   9   1  1       27.284        1.600
 -15   9   1  1       36.591        2.250
  15   9   1  1       36.762        2.143
 -16   9   1  1       27.331        2.576
  16   9   1  1       29.303        2.623
 -17   9   1  1       15.276        2.677
  17   9   1  1       18.637        2.612
   0  10   1  1      110.820        2.150
  -1  10   1  1       95.042        1.763
   1  10   1  1       91.448        1.819
  -2  10   1  1       26.959        0.895
   2  10   1  1       27.252        0.848
  -3  10   1  1       44.306        1.162
   3  10   1  1       43.602        1.237
  -4  10   1  1      211.490        3.450
   4  10   1  1      209.790        3.600
  -5  10   1  1       48.216        1.203
   5  10   1  1       49.310        1.298
  -6  10   1  1       12.146        0.788
   6  10   1  1       11.772        0.798
  -7  10   1  1      147.920        2.600
   7  10   1  1      146.310        2.560
  -8  10   1  1       65.582        1.372
   8  10   1  1       64.724        1.446
  -9  10   1  1       43.979        1.298
   9  10   1  1       47.465        1.527
 -10  10   1  1       14.052        1.055
  10  10   1  1       14.418        1.080
 -11  10   1  1      108.150        2.450
  11  10   1  1      109.590        2.420
 -12  10   1  1       79.211        2.378
  12  10   1  1       81.964        2.052
 -13  10   1  1       23.278        1.431
  13  10   1  1       23.242        1.487
 -14  10   1  1      138.060        3.640
  14  10   1  1      132.320        3.450
 -15  10   1  1        7.037        2.050
  15  10   1  1       10.205        1.918
 -16  10   1  1      114.100        4.050
  16  10   1  1      121.300        4.230
 -17  10   1  1       13.072        3.941
  17  10   1  1       15.266        3.690
   0  11   1  1       35.433        1.138
  -1  11   1  1      158.590        2.720
   1  11   1  1      153.650        2.650
  -2  11   1  1      262.710        4.300
   2  11   1  1      269.000        4.330
  -3  11   1  1      154.550        2.690
   3  11   1  1      160.890        2.750
  -4  11   1  1       71.123        1.490
   4  11   1  1       71.443        1.552
  -5  11   1  1      129.980        2.380
   5  11   1  1      131.040        2.380
  -6  11   1  1       43.853        1.209
   6  11   1  1       44.826        1.236
  -7  11   1  1      103.630        1.980
   7  11   1  1      103.190        1.960
  -8  11   1  1      196.400        3.780
   8  11   1  1      203.610        3.930
  -9  11   1  1       64.696        1.731
   9  11   1  1       68.669        1.846
 -10  11   1  1      155.570        3.180
  10  11   1  1      161.520        3.400
 -11  11   1  1       94.290        2.286
  11  11   1  1       92.575        2.286
 -12  11   1  1      137.260        3.020
  12  11   1  1      139.840        3.080
 -13  11   1  1       19.009        1.688
  13  11   1  1       21.006        1.872
 -14  11   1  1       33.365        2.099
  14  11   1  1       28.509        2.287
 -15  11   1  1       80.668        3.269
  15  11   1  1       82.860        3.706
 -16  11   1  1       12.560        3.167
  16  11   1  1       11.454        3.006
   0  12   1  1       50.498        1.299
  -1  12   1  1       39.566        1.163
   1  12   1  1       37.517        1.071
  -2  12   1  1      265.800        4.280
   2  12   1  1      268.040        4.420
  -3  12   1  1      122.560        2.240
   3  12   1  1      116.960        2.140
  -4  12   1  1       20.094        0.945
   4  12   1  1       20.230        0.981
  -5  12   1  1      205.510        3.570
   5  12   1  1      204.600        3.430
  -6  12   1  1      111.090        2.240
   6  12   1  1      108.970        2.140
  -7  12   1  1       12.168        0.930
   7  12   1  1       10.373        0.891
  -8  12   1  1      140.870        2.930
   8  12   1  1      145.420        3.020
  -9  12   1  1       36.486        1.458
   9  12   1  1       36.341        1.509
 -10  12   1  1       25.369        1.294
  10  12   1  1       26.478        1.356
 -11  12   1  1       12.840        1.296
  11  12   1  1       13.589        1.500
 -12  12   1  1        6.893        1.444
  12  12   1  1        6.970        1.488
 -13  12   1  1       53.733        2.367
  13  12   1  1       55.390        2.434
 -14  12   1  1       76.993        3.394
  14  12   1  1       76.072        3.264
 -15  12   1  1       99.507        3.997
  15  12   1  1       99.847        3.729
   0  13   1  1       16.334        0.935
  -1  13   1  1       53.397        1.526
   1  13   1  1       49.959        1.341
  -2  13   1  1       56.702        1.355
   2  13   1  1       58.479        1.400
  -3  13   1  1        2.739        0.650
   3  13   1  1        3.152        0.692
  -4  13   1  1      237.650        3.860
   4  13   1  1      247.990        4.050
  -5  13   1  1       52.960        1.491
   5  13   1  1       53.412        1.456
  -6  13   1  1       82.695        2.004
   6  13   1  1       82.865        2.039
  -7  13   1  1      141.300        2.980
   7  13   1  1      135.380        3.040
  -8  13   1  1       90.969        2.239
   8  13   1  1       90.977        2.238
  -9  13   1  1      258.670        4.960
   9  13   1  1      259.850        5.040
 -10  13   1  1       35.468        1.912
  10  13   1  1       29.590        1.515
 -11  13   1  1       37.639        2.294
  11  13   1  1       38.528        2.056
 -12  13   1  1      116.740        3.350
  12  13   1  1      118.310        3.840
 -13  13   1  1       40.221        2.690
  13  13   1  1       34.192        2.439
 -14  13   1  1       90.765        4.041
  14  13   1  1       74.685        3.500
   0  14   1  1       36.247        1.233
  -1  14   1  1       30.969        1.135
   1  14   1  1       31.388        1.162
  -2  14   1  1       53.320        1.414
   2  14   1  1       52.718        1.396
  -3  14   1  1        9.632        1.040
   3  14   1  1       10.328        0.957
  -4  14   1  1       70.296        1.882
   4  14   1  1       69.911        1.852
  -5  14   1  1       32.998        1.419
   5  14   1  1       32.713        1.355
  -6  14   1  1       67.980        1.847
   6  14   1  1       69.080        1.934
  -7  14   1  1        4.605        1.373
   7  14   1  1        5.337        1.315
  -8  14   1  1       95.276        2.696
   8  14   1  1       98.622        2.768
  -9  14   1  1       34.418        2.022
   9  14   1  1       30.556        1.753
 -10  14   1  1       22.124        1.833
  10  14   1  1       19.590        1.793
 -11  14   1  1       27.649        2.377
  11  14   1  1       34.173        2.331
 -12  14   1  1      102.020        3.590
  12  14   1  1      103.520        3.780
 -13  14   1  1      120.000        4.420
  13  14   1  1      120.850        4.470
   0  15   1  1        9.905        1.095
  -1  15   1  1       18.078        1.330
   1  15   1  1       17.491        1.234
  -2  15   1  1      118.830        2.860
   2  15   1  1      124.040        3.040
  -3  15   1  1      177.300        3.990
   3  15   1  1      166.760        3.950
  -4  15   1  1       81.438        2.446
   4  15   1  1       74.964        2.256
  -5  15   1  1        5.766        1.329
   5  15   1  1        2.628        1.619
  -6  15   1  1       21.132        1.639
   6  15   1  1       21.059        1.626
  -7  15   1  1      166.870        3.960
   7  15   1  1      166.060        4.040
  -8  15   1  1       34.295        1.978
   8  15   1  1       34.736        1.899
  -9  15   1  1       18.733        1.923
   9  15   1  1       17.787        1.986
 -10  15   1  1        7.564        2.336
  10  15   1  1        6.425        2.262
 -11  15   1  1       26.655        3.316
  11  15   1  1       20.529        2.526
 -12  15   1  1       30.861        3.514
  12  15   1  1       32.378        3.530
   0  16   1  1       43.114        1.923
  -1  16   1  1       89.288        3.094
   1  16   1  1       87.356        2.911
  -2  16   1  1      102.640        3.510
   2  16   1  1      112.610        3.530
  -3  16   1  1        5.124        1.649
   3  16   1  1        6.245        1.452
  -4  16   1  1       92.389        3.045
   4  16   1  1       86.427        2.923
  -5  16   1  1       32.635        2.290
   5  16   1  1       29.657        2.224
  -6  16   1  1       34.152        2.492
   6  16   1  1       39.185        2.490
  -7  16   1  1        7.620        1.757
   7  16   1  1        6.492        1.841
  -8  16   1  1       10.113        2.037
   8  16   1  1        7.184        2.627
  -9  16   1  1       23.186        3.122
   9  16   1  1       20.823        2.771
 -10  16   1  1        7.416        3.050
  10  16   1  1        9.812        2.810
   0  17   1  1      134.370        4.450
  -1  17   1  1       23.690        2.253
   1  17   1  1       27.151        2.142
  -2  17   1  1       56.608        2.419
   2  17   1  1       56.934        2.745
  -3  17   1  1       66.109        3.068
   3  17   1  1       63.435        2.693
  -4  17   1  1       55.021        2.992
   4  17   1  1       52.490        2.934
  -5  17   1  1        4.969        2.232
   5  17   1  1        6.593        2.208
  -6  17   1  1      121.140        4.170
   6  17   1  1      120.200        4.040
  -7  17   1  1       96.403        3.829
   7  17   1  1       94.440        3.701
  -8  17   1  1       22.199        2.854
   8  17   1  1       18.399        3.037
   0  18   1  1       31.788        2.908
  -1  18   1  1        3.314        2.456
   1  18   1  1        0.771        2.244
  -2  18   1  1       31.008        2.700
   2  18   1  1       29.418        2.977
  -3  18   1  1       16.001        2.603
   3  18   1  1       15.880        2.969
  -4  18   1  1       36.172        3.226
   4  18   1  1       35.840        3.265
  -5  18   1  1       97.128        4.111
   5  18   1  1       92.081        3.939
  -6  18   1  1       16.952        6.330
   6  18   1  1       23.314        7.774
   0   0   2  1      822.300       17.460
   1   0   2  1     2326.840       35.210
   2   0   2  1     1100.560       16.480
   3   0   2  1      214.380        3.280
   4   0   2  1     1190.770       17.760
   5   0   2  1      101.100        1.660
   6   0   2  1       28.718        0.676
   7   0   2  1       11.617        0.520
   8   0   2  1        4.206        0.493
   9   0   2  1      782.040       11.800
  10   0   2  1       15.987        0.732
  11   0   2  1      388.270        6.060
  12   0   2  1        1.401        0.557
  13   0   2  1       10.106        0.708
  14   0   2  1       22.052        0.979
  15   0   2  1       36.172        1.334
  16   0   2  1       63.112        2.262
  17   0   2  1       25.612        1.804
  18   0   2  1      166.160        4.280
  19   0   2  1       26.260        2.671
  20   0   2  1        8.365        4.713
   0   1   2  1     5458.380       82.780
  -1   1   2  1     5658.480       99.200
   1   1   2  1     5826.780      102.130
  -2   1   2  1     1067.570       15.990
   2   1   2  1     1084.730       16.410
  -3   1   2  1       28.045        0.549
   3   1   2  1       27.625        0.542
  -4   1   2  1     1026.400       15.310
   4   1   2  1      972.450       14.540
  -5   1   2  1     1251.760       18.700
   5   1   2  1     1203.400       17.950
  -6   1   2  1     1155.660       17.270
   6   1   2  1     1150.500       17.200
  -7   1   2  1       67.644        1.277
   7   1   2  1       67.135        1.216
  -8   1   2  1      636.270        9.640
   8   1   2  1      637.530        9.630
  -9   1   2  1      245.490        3.900
   9   1   2  1      243.700        3.870
 -10   1   2  1      504.660        7.730
  10   1   2  1      494.250        7.550
 -11   1   2  1       47.165        1.172
  11   1   2  1       47.989        1.095
 -12   1   2  1       79.998        1.616
  12   1   2  1       83.556        1.720
 -13   1   2  1      126.340        2.270
  13   1   2  1      127.030        2.280
 -14   1   2  1      138.020        2.540
  14   1   2  1      135.560        2.490
 -15   1   2  1        1.377        0.734
  15   1   2  1        1.383        0.717
 -16   1   2  1       61.369        1.925
  16   1   2  1       65.335        2.093
 -17   1   2  1       21.405        1.633
  17   1   2  1       22.924        1.648
 -18   1   2  1       15.303        2.185
  18   1   2  1       16.035        1.917
 -19   1   2  1       82.507        3.407
  19   1   2  1       85.115        3.711
 -20   1   2  1       19.040        5.187
  20   1   2  1       26.911        6.915
   0   2   2  1      244.630        3.710
  -1   2   2  1     3777.550       56.880
   1   2   2  1     3713.930       57.440
  -2   2   2  1     1453.470       21.700
   2   2   2  1     1476.660       22.050
  -3   2   2  1      277.600        4.230
   3   2   2  1      281.830        4.280
  -4   2   2  1      377.640        5.710
   4   2   2  1      375.280        5.670
  -5   2   2  1      239.950        3.700
   5   2   2  1      238.830        3.680
  -6   2   2  1      563.570        8.510
   6   2   2  1      579.430        8.760
  -7   2   2  1      940.560       14.110
   7   2   2  1      945.930       14.170
  -8   2   2  1       97.537        1.714
   8   2   2  1       98.499        1.848
  -9   2   2  1      280.020        4.370
   9   2   2  1      277.570        4.370
 -10   2   2  1      106.020        1.910
  10   2   2  1      104.760        1.880
 -11   2   2  1      112.300        2.030
  11   2   2  1      112.910        2.040
 -12   2   2  1       33.556        1.019
  12   2   2  1       32.853        1.005
 -13   2   2  1      100.590        1.880
  13   2   2  1      100.940        2.010
 -14   2   2  1      322.000        5.440
  14   2   2  1      327.230        5.540
 -15   2   2  1      211.840        4.060
  15   2   2  1      210.660        4.070
 -16   2   2  1       12.580        1.237
  16   2   2  1        9.785        1.239
 -17   2   2  1      176.090        4.640
  17   2   2  1      173.270        4.410
 -18   2   2  1       38.644        2.488
  18   2   2  1       42.454        2.281
 -19   2   2  1       20.491        2.941
  19   2   2  1       21.143        2.956
   0   3   2  1     1773.390       26.560
  -1   3   2  1      787.400       11.820
   1   3   2  1      758.190       11.360
  -2   3   2  1     1616.000       25.090
   2   3   2  1     1585.460       23.710
  -3   3   2  1      595.510        8.950
   3   3   2  1      589.180        8.820
  -4   3   2  1      369.080        5.590
   4   3   2  1      372.960        5.630
  -5   3   2  1      865.900       12.970
   5   3   2  1      853.570       12.790
  -6   3   2  1      232.620        3.640
   6   3   2  1      234.610        3.680
  -7   3   2  1       24.157        0.697
   7   3   2  1       22.922        0.669
  -8   3   2  1      909.620       13.670
   8   3   2  1      931.000       14.000
  -9   3   2  1      124.350        2.140
   9   3   2  1      128.220        2.210
 -10   3   2  1      216.340        3.490
  10   3   2  1      208.960        3.400
 -11   3   2  1       18.188        0.799
  11   3   2  1       17.234        0.787
 -12   3   2  1       73.300        1.552
  12   3   2  1       70.574        1.476
 -13   3   2  1      313.480        5.300
  13   3   2  1      312.750        4.940
 -14   3   2  1       11.113        0.935
  14   3   2  1       14.042        0.905
 -15   3   2  1       19.730        1.230
  15   3   2  1       18.998        1.204
 -16   3   2  1      103.120        2.710
  16   3   2  1      102.890        2.710
 -17   3   2  1        6.209        1.475
  17   3   2  1        5.300        1.338
 -18   3   2  1        1.463        1.681
  18   3   2  1        1.171        1.591
 -19   3   2  1       59.887        3.154
  19   3   2  1       62.574        3.144
   0   4   2  1      837.530       12.530
  -1   4   2  1     2378.650       35.480
   1   4   2  1     2384.840       37.990
  -2   4   2  1      113.470        1.810
   2   4   2  1      114.250        1.850
  -3   4   2  1      791.790       11.890
   3   4   2  1      769.330       11.540
  -4   4   2  1     1082.380       16.180
   4   4   2  1     1118.150       16.700
  -5   4   2  1      305.990        4.720
   5   4   2  1      306.640        4.720
  -6   4   2  1       88.922        1.559
   6   4   2  1       91.716        1.584
  -7   4   2  1       73.445        1.409
   7   4   2  1       70.525        1.322
  -8   4   2  1      118.290        2.060
   8   4   2  1      119.910        2.060
  -9   4   2  1       60.385        1.274
   9   4   2  1       59.444        1.237
 -10   4   2  1      154.060        2.600
  10   4   2  1      149.360        2.560
 -11   4   2  1       17.225        0.739
  11   4   2  1       18.039        0.765
 -12   4   2  1       14.343        0.750
  12   4   2  1       15.128        0.768
 -13   4   2  1       22.538        0.901
  13   4   2  1       22.524        0.912
 -14   4   2  1        4.034        0.739
  14   4   2  1        4.902        0.844
 -15   4   2  1       90.852        2.426
  15   4   2  1       89.203        2.297
 -16   4   2  1       38.616        1.838
  16   4   2  1       40.281        1.669
 -17   4   2  1        7.912        1.694
  17   4   2  1       11.343        1.704
 -18   4   2  1       12.311        1.982
  18   4   2  1       14.682        1.997
 -19   4   2  1       96.384        3.837
  19   4   2  1       91.193        3.693
   0   5   2  1     1626.990       24.260
  -1   5   2  1       79.036        1.348
   1   5   2  1       76.435        1.317
  -2   5   2  1      403.260        6.110
   2   5   2  1      400.810        6.070
  -3   5   2  1     1047.500       16.740
   3   5   2  1     1045.010       16.120
  -4   5   2  1      200.020        3.270
   4   5   2  1      195.810        3.120
  -5   5   2  1      926.450       13.900
   5   5   2  1      925.000       14.260
  -6   5   2  1       69.072        1.314
   6   5   2  1       70.239        1.323
  -7   5   2  1      613.850        9.340
   7   5   2  1      616.460        9.530
  -8   5   2  1       51.593        1.236
   8   5   2  1       51.389        1.143
  -9   5   2  1       88.960        1.665
   9   5   2  1       90.323        1.693
 -10   5   2  1       10.897        0.720
  10   5   2  1        9.662        0.666
 -11   5   2  1      164.200        2.780
  11   5   2  1      163.360        2.800
 -12   5   2  1       97.715        1.834
  12   5   2  1       96.827        1.894
 -13   5   2  1       21.087        0.982
  13   5   2  1       23.332        1.002
 -14   5   2  1       23.834        1.224
  14   5   2  1       20.477        1.142
 -15   5   2  1       10.960        1.266
  15   5   2  1        8.347        1.204
 -16   5   2  1       12.449        1.449
  16   5   2  1       10.794        1.453
 -17   5   2  1       31.631        2.156
  17   5   2  1       31.396        2.206
 -18   5   2  1       32.258        2.718
  18   5   2  1       34.517        2.834
 -19   5   2  1        4.103        2.838
  19   5   2  1        1.482        2.465
   0   6   2  1       95.507        1.628
  -1   6   2  1      521.070        7.890
   1   6   2  1      527.360        7.990
  -2   6   2  1      628.300        9.440
   2   6   2  1      615.120        9.300
  -3   6   2  1      518.040        7.860
   3   6   2  1      508.250        7.670
  -4   6   2  1      501.650        7.610
   4   6   2  1      505.670        7.720
  -5   6   2  1     1192.020       17.810
   5   6   2  1     1204.830       18.020
  -6   6   2  1      392.020        6.060
   6   6   2  1      383.960        5.910
  -7   6   2  1      156.320        2.620
   7   6   2  1      151.340        2.530
  -8   6   2  1       33.101        0.967
   8   6   2  1       34.011        0.920
  -9   6   2  1       37.235        1.005
   9   6   2  1       35.786        0.962
 -10   6   2  1      124.790        2.180
  10   6   2  1      128.430        2.250
 -11   6   2  1      110.890        2.050
  11   6   2  1      110.980        2.040
 -12   6   2  1       82.425        1.955
  12   6   2  1       81.120        1.770
 -13   6   2  1      134.870        2.780
  13   6   2  1      137.280        2.800
 -14   6   2  1       89.040        2.182
  14   6   2  1       91.146        2.165
 -15   6   2  1       99.520        2.571
  15   6   2  1      104.320        2.590
 -16   6   2  1       39.812        1.759
  16   6   2  1       44.080        1.977
 -17   6   2  1       47.177        2.613
  17   6   2  1       50.423        2.511
 -18   6   2  1       94.172        3.779
  18   6   2  1       85.386        3.405
 -19   6   2  1       97.547        9.002
  19   6   2  1       92.950        8.659
   0   7   2  1        7.697        0.536
  -1   7   2  1      491.990        7.480
   1   7   2  1      497.400        7.550
  -2   7   2  1       69.516        1.281
   2   7   2  1       67.791        1.281
  -3   7   2  1      391.200        5.990
   3   7   2  1      377.310        5.780
  -4   7   2  1        2.505        0.341
   4   7   2  1        2.000        0.311
  -5   7   2  1      922.420       13.870
   5   7   2  1      918.420       13.790
  -6   7   2  1       81.404        1.531
   6   7   2  1       78.792        1.525
  -7   7   2  1       18.136        0.758
   7   7   2  1       19.138        0.792
  -8   7   2  1      224.270        3.700
   8   7   2  1      219.760        3.530
  -9   7   2  1       16.510        0.802
   9   7   2  1       15.854        0.761
 -10   7   2  1       55.197        1.292
  10   7   2  1       56.744        1.267
 -11   7   2  1      178.650        2.990
  11   7   2  1      179.660        3.050
 -12   7   2  1       98.407        2.139
  12   7   2  1      106.050        2.310
 -13   7   2  1      101.660        2.260
  13   7   2  1      105.750        2.340
 -14   7   2  1      133.520        3.160
  14   7   2  1      132.980        2.960
 -15   7   2  1       38.908        1.796
  15   7   2  1       36.425        1.735
 -16   7   2  1       22.377        1.709
  16   7   2  1       22.355        1.945
 -17   7   2  1        7.817        2.099
  17   7   2  1       10.972        2.170
 -18   7   2  1       48.839        2.939
  18   7   2  1       50.987        3.072
   0   8   2  1      151.350        2.500
  -1   8   2  1      677.770       10.250
   1   8   2  1      688.670       10.400
  -2   8   2  1      277.500        4.340
   2   8   2  1      271.960        4.270
  -3   8   2  1      312.730        4.860
   3   8   2  1      314.240        5.090
  -4   8   2  1       66.251        1.346
   4   8   2  1       65.983        1.332
  -5   8   2  1      126.410        2.190
   5   8   2  1      122.890        2.140
  -6   8   2  1       10.684        0.678
   6   8   2  1       10.370        0.695
  -7   8   2  1      244.900        4.010
   7   8   2  1      246.550        3.940
  -8   8   2  1      280.330        4.440
   8   8   2  1      276.820        4.410
  -9   8   2  1       21.178        0.865
   9   8   2  1       20.854        0.833
 -10   8   2  1       52.919        1.257
  10   8   2  1       53.656        1.267
 -11   8   2  1       15.301        1.098
  11   8   2  1       15.824        0.913
 -12   8   2  1       24.587        1.190
  12   8   2  1       24.277        1.203
 -13   8   2  1       79.668        1.969
  13   8   2  1       74.249        1.861
 -14   8   2  1       57.781        2.042
  14   8   2  1       57.942        1.899
 -15   8   2  1       18.798        1.648
  15   8   2  1       20.951        1.556
 -16   8   2  1      124.280        3.340
  16   8   2  1      127.080        3.410
 -17   8   2  1        1.802        2.248
  17   8   2  1        1.651        2.216
 -18   8   2  1        8.197        3.075
  18   8   2  1       15.474        3.558
   0   9   2  1      364.180        5.640
  -1   9   2  1      384.180        5.910
   1   9   2  1      378.910        5.830
  -2   9   2  1       18.574        0.753
   2   9   2  1       18.794        0.765
  -3   9   2  1      210.500        3.440
   3   9   2  1      211.080        3.410
  -4   9   2  1       87.934        1.796
   4   9   2  1       89.717        1.707
  -5   9   2  1      144.440        2.480
   5   9   2  1      144.750        2.490
  -6   9   2  1        8.188        0.690
   6   9   2  1        8.100        0.696
  -7   9   2  1       28.231        0.919
   7   9   2  1       27.342        0.934
  -8   9   2  1      160.290        2.710
   8   9   2  1      157.600        2.700
  -9   9   2  1       36.648        1.023
   9   9   2  1       34.040        1.073
 -10   9   2  1       80.355        1.887
  10   9   2  1       79.757        1.920
 -11   9   2  1        3.217        0.813
  11   9   2  1        4.657        0.824
 -12   9   2  1       46.584        1.627
  12   9   2  1       49.066        1.555
 -13   9   2  1       95.230        2.683
  13   9   2  1       89.475        2.311
 -14   9   2  1       36.319        1.751
  14   9   2  1       36.458        1.828
 -15   9   2  1        1.659        1.527
  15   9   2  1        1.888        1.493
 -16   9   2  1       36.258        2.343
  16   9   2  1       33.507        2.591
 -17   9   2  1       22.554        2.931
  17   9   2  1       21.673        2.958
   0  10   2  1      131.320        2.370
  -1  10   2  1       10.030        0.728
   1  10   2  1       11.324        0.753
  -2  10   2  1       16.931        0.799
   2  10   2  1       15.597        0.741
  -3  10   2  1      150.860        2.570
   3  10   2  1      153.160        2.610
  -4  10   2  1       40.045        1.111
   4  10   2  1       38.399        1.036
  -5  10   2  1      194.820        3.230
   5  10   2  1      193.130        3.430
  -6  10   2  1       19.282        0.862
   6  10   2  1       20.176        0.987
  -7  10   2  1       67.143        1.513
   7  10   2  1       68.818        1.476
  -8  10   2  1      130.880        2.340
   8  10   2  1      128.260        2.290
  -9  10   2  1       97.558        2.066
   9  10   2  1      103.520        2.210
 -10  10   2  1      122.620        2.620
  10  10   2  1      120.610        2.770
 -11  10   2  1        1.816        0.773
  11  10   2  1        1.133        0.912
 -12  10   2  1       35.737        1.550
  12  10   2  1       38.306        1.416
 -13  10   2  1      125.740        3.230
  13  10   2  1      129.330        3.190
 -14  10   2  1      218.920        4.820
  14  10   2  1      218.660        4.910
 -15  10   2  1       37.495        2.097
  15  10   2  1       37.335        2.349
 -16  10   2  1       49.110        3.002
  16  10   2  1       44.564        3.096
   0  11   2  1        0.774        0.436
  -1  11   2  1       81.551        1.652
   1  11   2  1       79.610        1.657
  -2  11   2  1        8.295        0.746
   2  11   2  1        9.390        0.770
  -3  11   2  1      228.990        3.720
   3  11   2  1      232.360        3.760
  -4  11   2  1      178.550        3.000
   4  11   2  1      174.430        2.930
  -5  11   2  1        8.399        0.729
   5  11   2  1        7.577        0.779
  -6  11   2  1      295.520        4.750
   6  11   2  1      297.620        5.060
  -7  11   2  1       32.864        1.195
   7  11   2  1       29.037        1.172
  -8  11   2  1       92.976        1.999
   8  11   2  1       91.716        1.916
  -9  11   2  1      239.880        4.570
   9  11   2  1      247.650        4.770
 -10  11   2  1      172.620        3.480
  10  11   2  1      167.970        3.400
 -11  11   2  1        9.758        1.166
  11  11   2  1        5.780        1.073
 -12  11   2  1       11.394        1.442
  12  11   2  1        9.783        1.415
 -13  11   2  1      172.360        4.120
  13  11   2  1      174.630        4.360
 -14  11   2  1      164.910        4.140
  14  11   2  1      164.760        4.090
 -15  11   2  1       83.115        3.300
  15  11   2  1       82.564        3.072
 -16  11   2  1       13.493        3.059
  16  11   2  1        8.288        2.719
   0  12   2  1       79.581        1.706
  -1  12   2  1      117.470        2.160
   1  12   2  1      118.800        2.300
  -2  12   2  1       50.071        1.259
   2  12   2  1       52.023        1.305
  -3  12   2  1      128.200        2.290
   3  12   2  1      128.600        2.370
  -4  12   2  1      131.630        2.350
   4  12   2  1      140.490        2.460
  -5  12   2  1       78.747        1.627
   5  12   2  1       78.756        1.618
  -6  12   2  1      182.060        3.260
   6  12   2  1      181.040        3.280
  -7  12   2  1       73.720        1.716
   7  12   2  1       72.978        1.724
  -8  12   2  1       42.447        1.546
   8  12   2  1       43.071        1.478
  -9  12   2  1      134.020        2.860
   9  12   2  1      136.930        2.880
 -10  12   2  1       17.936        1.322
  10  12   2  1       19.052        1.297
 -11  12   2  1       72.455        2.247
  11  12   2  1       72.970        2.263
 -12  12   2  1       25.838        1.822
  12  12   2  1       25.118        1.659
 -13  12   2  1       87.295        2.980
  13  12   2  1       85.778        2.850
 -14  12   2  1       40.670        2.458
  14  12   2  1       37.376        2.538
 -15  12   2  1       20.045        2.860
  15  12   2  1       18.780        2.440
   0  13   2  1       88.737        1.777
  -1  13   2  1      193.280        3.280
   1  13   2  1      201.210        3.630
  -2  13   2  1       67.165        1.644
   2  13   2  1       66.320        1.514
  -3  13   2  1       17.768        0.957
   3  13   2  1       19.396        1.000
  -4  13   2  1       72.845        1.648
   4  13   2  1       76.702        1.760
  -5  13   2  1      249.210        4.360
   5  13   2  1      250.730        4.390
  -6  13   2  1        5.439        0.934
   6  13   2  1        4.810        0.953
  -7  13   2  1      202.600        3.930
   7  13   2  1      204.290        3.950
  -8  13   2  1      133.180        3.060
   8  13   2  1      141.140        3.450
  -9  13   2  1        3.869        1.423
   9  13   2  1        2.400        1.287
 -10  13   2  1       23.663        1.781
  10  13   2  1       20.027        1.689
 -11  13   2  1       41.612        2.072
  11  13   2  1       39.822        2.090
 -12  13   2  1      178.650        4.350
  12  13   2  1      181.870        4.320
 -13  13   2  1       32.103        2.356
  13  13   2  1       30.914        2.705
 -14  13   2  1       15.907        2.792
  14  13   2  1       17.384        2.579
   0  14   2  1       18.909        1.031
  -1  14   2  1        5.329        0.899
   1  14   2  1        5.032        0.884
  -2  14   2  1       59.076        1.630
   2  14   2  1       62.628        1.673
  -3  14   2  1       51.418        1.510
   3  14   2  1       47.353        1.466
  -4  14   2  1       91.923        2.084
   4  14   2  1       91.090        2.084
  -5  14   2  1       38.129        1.531
   5  14   2  1       38.976        1.604
  -6  14   2  1       15.837        1.401
   6  14   2  1       14.483        1.126
  -7  14   2  1       51.340        1.926
   7  14   2  1       51.834        1.893
  -8  14   2  1       58.809        2.126
   8  14   2  1       60.697        2.168
  -9  14   2  1       27.893        1.813
   9  14   2  1       24.351        1.813
 -10  14   2  1      109.150        3.010
  10  14   2  1      116.990        3.140
 -11  14   2  1        8.928        1.954
  11  14   2  1        8.858        1.963
 -12  14   2  1       27.873        2.411
  12  14   2  1       24.472        2.553
 -13  14   2  1       17.327        2.742
  13  14   2  1       13.358        2.701
   0  15   2  1       92.972        2.326
  -1  15   2  1       40.133        1.694
   1  15   2  1       38.918        1.672
  -2  15   2  1       17.147        1.357
   2  15   2  1       18.308        1.499
  -3  15   2  1       75.300        2.261
   3  15   2  1       77.896        2.478
  -4  15   2  1      176.010        3.980
   4  15   2  1      173.250        3.990
  -5  15   2  1       45.180        2.001
   5  15   2  1       42.696        2.142
  -6  15   2  1      307.280        6.410
   6  15   2  1      304.850        6.340
  -7  15   2  1       11.725        1.613
   7  15   2  1       10.851        1.694
  -8  15   2  1        7.247        1.723
   8  15   2  1        3.730        1.400
  -9  15   2  1       27.053        1.991
   9  15   2  1       29.429        2.099
 -10  15   2  1       53.656        3.079
  10  15   2  1       54.939        2.809
 -11  15   2  1       75.480        3.204
  11  15   2  1       78.177        3.153
 -12  15   2  1       41.709        5.275
  12  15   2  1       40.647        4.602
   0  16   2  1       76.843        2.766
  -1  16   2  1       93.156        3.047
   1  16   2  1       94.708        3.014
  -2  16   2  1       73.851        2.533
   2  16   2  1       69.180        2.293
  -3  16   2  1      156.520        3.750
   3  16   2  1      158.540        3.870
  -4  16   2  1       46.521        2.128
   4  16   2  1       48.203        2.128
  -5  16   2  1      146.080        3.760
   5  16   2  1      146.210        3.810
  -6  16   2  1       95.601        2.981
   6  16   2  1      101.740        2.910
  -7  16   2  1       23.317        2.227
   7  16   2  1       20.569        2.024
  -8  16   2  1       12.799        2.184
   8  16   2  1       17.784        2.272
  -9  16   2  1       34.499        3.325
   9  16   2  1       33.508        3.097
 -10  16   2  1        6.224        3.228
  10  16   2  1        4.646        2.657
   0  17   2  1      327.810        7.630
  -1  17   2  1       13.176        1.958
   1  17   2  1       12.325        2.224
  -2  17   2  1       43.255        2.522
   2  17   2  1       45.294        2.811
  -3  17   2  1       29.364        2.599
   3  17   2  1       29.924        2.515
  -4  17   2  1       21.926        2.294
   4  17   2  1       22.878        2.428
  -5  17   2  1        4.690        2.304
   5  17   2  1        6.792        2.082
  -6  17   2  1        4.670        2.413
   6  17   2  1        3.420        1.993
  -7  17   2  1        7.888        2.423
   7  17   2  1        5.166        2.488
  -8  17   2  1       61.605        3.685
   8  17   2  1       63.987        3.566
   0  18   2  1        3.369        2.516
  -1  18   2  1       36.884        2.887
   1  18   2  1       36.820        2.840
  -2  18   2  1       41.159        3.264
   2  18   2  1       33.987        2.744
  -3  18   2  1       26.026        2.878
   3  18   2  1       20.121        3.055
  -4  18   2  1        8.441        3.373
   4  18   2  1        8.470        2.442
  -5  18   2  1        3.429        2.630
   5  18   2  1        2.857        2.719
   0   0   3  1        0.257        0.149
   1   0   3  1     4708.730       71.600
   2   0   3  1        2.266        0.226
   3   0   3  1     1866.010       27.910
   4   0   3  1     4218.850       63.220
   5   0   3  1      158.700        2.510
   6   0   3  1      711.920       10.710
   7   0   3  1      226.240        3.590
   8   0   3  1      885.680       13.300
   9   0   3  1       92.494        1.695
  10   0   3  1      283.690        4.490
  11   0   3  1       40.058        1.041
  12   0   3  1        3.928        0.604
  13   0   3  1      105.340        1.980
  14   0   3  1      201.030        3.850
  15   0   3  1       35.932        1.329
  16   0   3  1        7.009        0.966
  17   0   3  1        4.627        1.321
  18   0   3  1       14.349        2.055
  19   0   3  1       29.819        2.729
   0   1   3  1     7578.820      115.080
  -1   1   3  1       24.382        0.483
   1   1   3  1       23.612        0.457
  -2   1   3  1     7458.150      112.500
   2   1   3  1     7491.440      115.730
  -3   1   3  1      695.320       10.500
   3   1   3  1      682.310       10.900
  -4   1   3  1     1118.010       16.760
   4   1   3  1     1108.090       17.060
  -5   1   3  1      498.120        7.510
   5   1   3  1      502.070        7.570
  -6   1   3  1       18.555        0.597
   6   1   3  1       17.754        0.580
  -7   1   3  1      168.170        2.710
   7   1   3  1      168.170        2.680
  -8   1   3  1      538.170        8.180
   8   1   3  1      523.360        7.960
  -9   1   3  1       85.615        1.578
   9   1   3  1       86.605        1.630
 -10   1   3  1      188.390        3.100
  10   1   3  1      188.020        3.100
 -11   1   3  1       82.193        1.672
  11   1   3  1       84.409        1.626
 -12   1   3  1       97.184        1.822
  12   1   3  1       99.285        1.857
 -13   1   3  1      135.550        2.390
  13   1   3  1      134.570        2.360
 -14   1   3  1        1.907        0.706
  14   1   3  1        2.454        0.708
 -15   1   3  1        9.944        0.980
  15   1   3  1        8.843        1.071
 -16   1   3  1       19.056        1.364
  16   1   3  1       18.448        1.314
 -17   1   3  1        8.240        1.818
  17   1   3  1        7.580        1.810
 -18   1   3  1        3.669        2.038
  18   1   3  1        2.953        1.760
 -19   1   3  1        9.568        2.502
  19   1   3  1        3.148        2.110
   0   2   3  1       68.568        1.113
  -1   2   3  1     4450.060       77.650
   1   2   3  1     4624.600       80.410
  -2   2   3  1      643.570       11.260
   2   2   3  1      671.360       11.620
  -3   2   3  1     1281.900       19.170
   3   2   3  1     1260.440       21.090
  -4   2   3  1      171.680        2.700
   4   2   3  1      171.490        2.680
  -5   2   3  1      283.400        4.480
   5   2   3  1      290.020        4.450
  -6   2   3  1        9.566        0.479
   6   2   3  1        8.965        0.483
  -7   2   3  1        6.811        0.495
   7   2   3  1        6.995        0.476
  -8   2   3  1      187.220        3.020
   8   2   3  1      181.630        2.960
  -9   2   3  1       73.886        1.462
   9   2   3  1       75.328        1.508
 -10   2   3  1       44.313        1.085
  10   2   3  1       44.627        1.079
 -11   2   3  1       84.955        1.654
  11   2   3  1       85.637        1.754
 -12   2   3  1       89.405        1.727
  12   2   3  1       89.841        1.742
 -13   2   3  1      149.490        2.590
  13   2   3  1      151.860        2.620
 -14   2   3  1       46.227        1.303
  14   2   3  1       45.103        1.260
 -15   2   3  1      297.620        5.500
  15   2   3  1      283.180        5.280
 -16   2   3  1       65.680        2.190
  16   2   3  1       65.815        2.051
 -17   2   3  1        4.548        1.407
  17   2   3  1        5.487        1.459
 -18   2   3  1       28.303        2.242
  18   2   3  1       27.532        2.084
 -19   2   3  1       77.224        3.269
  19   2   3  1       71.587        3.297
   0   3   3  1     2978.270       44.600
  -1   3   3  1     1853.430       27.780
   1   3   3  1     1886.320       28.330
  -2   3   3  1       36.467        0.674
   2   3   3  1       36.032        0.686
  -3   3   3  1      789.340       11.860
   3   3   3  1      803.580       12.040
  -4   3   3  1      366.830        5.560
   4   3   3  1      370.660        5.660
  -5   3   3  1       86.695        1.477
   5   3   3  1       87.614        1.502
  -6   3   3  1     1334.300       19.960
   6   3   3  1     1343.260       20.340
  -7   3   3  1      154.230        2.570
   7   3   3  1      149.770        2.460
  -8   3   3  1      192.440        3.130
   8   3   3  1      197.650        3.190
  -9   3   3  1       32.265        0.906
   9   3   3  1       33.674        0.926
 -10   3   3  1      216.100        3.540
  10   3   3  1      208.010        3.370
 -11   3   3  1       66.879        1.392
  11   3   3  1       65.080        1.353
 -12   3   3  1      219.490        3.530
  12   3   3  1      216.900        3.540
 -13   3   3  1        1.869        0.531
  13   3   3  1        3.313        0.596
 -14   3   3  1      134.680        2.570
  14   3   3  1      142.400        2.660
 -15   3   3  1       38.960        1.566
  15   3   3  1       44.185        1.611
 -16   3   3  1       51.040        2.028
  16   3   3  1       50.032        1.815
 -17   3   3  1        5.505        1.383
  17   3   3  1        9.069        1.655
 -18   3   3  1       13.727        1.991
  18   3   3  1       18.821        2.273
 -19   3   3  1        6.483        2.928
  19   3   3  1       16.954        2.516
   0   4   3  1      949.860       14.220
  -1   4   3  1      795.780       11.920
   1   4   3  1      805.010       12.050
  -2   4   3  1     1980.120       29.520
   2   4   3  1     2029.040       30.210
  -3   4   3  1      307.070        4.690
   3   4   3  1      301.260        4.610
  -4   4   3  1      872.710       13.090
   4   4   3  1      860.720       12.910
  -5   4   3  1      223.740        3.520
   5   4   3  1      221.490        3.440
  -6   4   3  1      262.420        4.080
   6   4   3  1      263.210        4.110
  -7   4   3  1      959.770       14.400
   7   4   3  1      967.600       14.540
  -8   4   3  1        8.583        0.535
   8   4   3  1        8.437        0.609
  -9   4   3  1        3.723        0.525
   9   4   3  1        3.193        0.515
 -10   4   3  1       54.607        1.246
  10   4   3  1       51.747        1.155
 -11   4   3  1      109.120        2.010
  11   4   3  1      109.240        2.170
 -12   4   3  1       84.966        1.683
  12   4   3  1       88.282        1.711
 -13   4   3  1       66.663        1.544
  13   4   3  1       67.939        1.565
 -14   4   3  1       20.387        1.014
  14   4   3  1       19.600        0.985
 -15   4   3  1       22.915        1.357
  15   4   3  1       25.765        1.424
 -16   4   3  1       56.331        2.024
  16   4   3  1       57.433        1.940
 -17   4   3  1      131.320        3.690
  17   4   3  1      134.150        3.820
 -18   4   3  1       28.489        2.262
  18   4   3  1       28.465        2.048
 -19   4   3  1       39.876        3.014
  19   4   3  1       35.706        2.973
   0   5   3  1       54.554        1.120
  -1   5   3  1      694.150       10.420
   1   5   3  1      692.860       10.430
  -2   5   3  1      264.790        4.090
   2   5   3  1      263.740        4.080
  -3   5   3  1        2.791        0.322
   3   5   3  1        2.819        0.314
  -4   5   3  1      175.450        2.790
   4   5   3  1      173.030        2.750
  -5   5   3  1      173.890        2.930
   5   5   3  1      171.840        2.750
  -6   5   3  1      295.060        4.580
   6   5   3  1      294.130        4.590
  -7   5   3  1      712.020       10.740
   7   5   3  1      691.880       10.440
  -8   5   3  1      385.160        6.140
   8   5   3  1      382.080        5.910
  -9   5   3  1      114.020        2.100
   9   5   3  1      114.370        2.030
 -10   5   3  1      226.600        3.670
  10   5   3  1      222.530        3.630
 -11   5   3  1      109.310        1.980
  11   5   3  1      114.230        2.220
 -12   5   3  1       99.367        1.920
  12   5   3  1       99.333        1.927
 -13   5   3  1      104.560        2.100
  13   5   3  1      104.760        2.110
 -14   5   3  1       10.298        1.010
  14   5   3  1       11.226        1.082
 -15   5   3  1      200.110        4.320
  15   5   3  1      200.390        4.350
 -16   5   3  1      248.140        5.400
  16   5   3  1      240.810        5.110
 -17   5   3  1        4.975        2.224
  17   5   3  1        9.970        1.796
 -18   5   3  1        2.923        2.564
  18   5   3  1        0.941        1.754
 -19   5   3  1       27.673        3.035
  19   5   3  1       31.832        3.142
   0   6   3  1     1105.540       16.520
  -1   6   3  1      189.270        3.000
   1   6   3  1      191.780        3.030
  -2   6   3  1       24.906        0.655
   2   6   3  1       24.499        0.665
  -3   6   3  1      227.980        3.850
   3   6   3  1      231.640        3.630
  -4   6   3  1      183.660        2.960
   4   6   3  1      177.310        2.870
  -5   6   3  1       47.754        1.018
   5   6   3  1       44.847        0.962
  -6   6   3  1       71.858        1.360
   6   6   3  1       70.329        1.352
  -7   6   3  1      148.600        2.480
   7   6   3  1      149.690        2.510
  -8   6   3  1       17.096        0.743
   8   6   3  1       17.439        0.688
  -9   6   3  1      259.170        4.110
   9   6   3  1      261.240        4.200
 -10   6   3  1       35.429        0.986
  10   6   3  1       35.326        1.022
 -11   6   3  1      270.160        4.300
  11   6   3  1      267.050        4.270
 -12   6   3  1      205.980        3.750
  12   6   3  1      212.250        3.720
 -13   6   3  1       33.019        1.390
  13   6   3  1       29.465        1.220
 -14   6   3  1       56.257        1.782
  14   6   3  1       58.760        1.866
 -15   6   3  1       92.457        2.415
  15   6   3  1       95.073        2.539
 -16   6   3  1      129.810        3.380
  16   6   3  1      130.870        3.390
 -17   6   3  1       76.609        2.993
  17   6   3  1       75.927        3.031
 -18   6   3  1       16.068        2.613
  18   6   3  1       14.572        2.425
   0   7   3  1      264.860        4.130
  -1   7   3  1      156.250        2.520
   1   7   3  1      152.880        2.490
  -2   7   3  1       15.865        0.602
   2   7   3  1       15.381        0.626
  -3   7   3  1      216.380        3.430
   3   7   3  1      220.050        3.470
  -4   7   3  1      193.730        3.090
   4   7   3  1      193.090        3.200
  -5   7   3  1      104.050        1.850
   5   7   3  1      105.020        1.840
  -6   7   3  1       16.348        0.729
   6   7   3  1       16.695        0.679
  -7   7   3  1      250.960        4.010
   7   7   3  1      254.580        4.610
  -8   7   3  1      484.960        7.470
   8   7   3  1      486.150        7.460
  -9   7   3  1      189.350        3.150
   9   7   3  1      191.450        3.130
 -10   7   3  1      123.200        2.350
  10   7   3  1      117.870        2.090
 -11   7   3  1      167.620        2.850
  11   7   3  1      174.660        2.960
 -12   7   3  1       18.518        1.041
  12   7   3  1       17.067        0.992
 -13   7   3  1       27.453        1.242
  13   7   3  1       29.543        1.430
 -14   7   3  1      307.710        6.270
  14   7   3  1      311.680        6.240
 -15   7   3  1       75.043        2.220
  15   7   3  1       74.302        2.431
 -16   7   3  1       24.976        1.766
  16   7   3  1       29.220        2.122
 -17   7   3  1       22.408        2.438
  17   7   3  1       22.438        2.174
 -18   7   3  1        0.000        2.254
  18   7   3  1        1.979        2.664
   0   8   3  1      195.690        3.150
  -1   8   3  1      106.850        1.900
   1   8   3  1      109.960        1.960
  -2   8   3  1      136.100        2.350
   2   8   3  1      132.640        2.250
  -3   8   3  1       74.352        1.453
   3   8   3  1       69.579        1.352
  -4   8   3  1       14.806        0.662
   4   8   3  1       13.190        0.626
  -5   8   3  1      535.970        8.160
   5   8   3  1      534.940        8.210
  -6   8   3  1       63.260        1.325
   6   8   3  1       62.542        1.306
  -7   8   3  1        0.377        0.352
   7   8   3  1        0.538        0.415
  -8   8   3  1        3.223        0.561
   8   8   3  1        3.166        0.585
  -9   8   3  1      210.590        3.430
   9   8   3  1      212.370        3.510
 -10   8   3  1      218.630        3.580
  10   8   3  1      215.480        3.520
 -11   8   3  1       95.449        2.374
  11   8   3  1       93.943        2.022
 -12   8   3  1      140.800        3.040
  12   8   3  1      129.740        2.640
 -13   8   3  1        6.783        1.313
  13   8   3  1        6.210        1.031
 -14   8   3  1       78.014        2.439
  14   8   3  1       85.634        2.343
 -15   8   3  1      144.960        3.480
  15   8   3  1      141.380        3.460
 -16   8   3  1       45.638        2.458
  16   8   3  1       48.922        2.142
 -17   8   3  1        7.339        2.191
  17   8   3  1        9.693        2.397
 -18   8   3  1       29.524        3.521
  18   8   3  1       38.034        6.277
   0   9   3  1      330.810        5.150
  -1   9   3  1      451.760        6.930
   1   9   3  1      464.020        7.340
  -2   9   3  1      134.770        2.310
   2   9   3  1      135.470        2.300
  -3   9   3  1      294.450        4.620
   3   9   3  1      294.290        4.640
  -4   9   3  1       63.836        1.309
   4   9   3  1       62.707        1.333
  -5   9   3  1       45.693        1.095
   5   9   3  1       46.297        1.115
  -6   9   3  1       52.500        1.237
   6   9   3  1       51.824        1.209
  -7   9   3  1      173.710        2.930
   7   9   3  1      170.460        2.900
  -8   9   3  1       56.307        1.293
   8   9   3  1       57.536        1.295
  -9   9   3  1      194.350        3.330
   9   9   3  1      193.790        3.180
 -10   9   3  1       76.812        1.832
  10   9   3  1       75.632        1.782
 -11   9   3  1       66.644        1.775
  11   9   3  1       64.526        1.682
 -12   9   3  1       96.913        2.366
  12   9   3  1       97.529        2.216
 -13   9   3  1       47.945        1.618
  13   9   3  1       52.923        1.817
 -14   9   3  1       29.306        1.761
  14   9   3  1       33.384        1.902
 -15   9   3  1        9.636        1.429
  15   9   3  1       13.919        1.664
 -16   9   3  1       88.998        2.891
  16   9   3  1       85.014        2.984
 -17   9   3  1       39.088        3.192
  17   9   3  1       36.552        2.914
   0  10   3  1       11.481        0.739
  -1  10   3  1      248.290        3.960
   1  10   3  1      245.200        3.940
  -2  10   3  1       55.506        1.223
   2  10   3  1       53.171        1.206
  -3  10   3  1      161.330        2.720
   3  10   3  1      159.310        2.780
  -4  10   3  1      179.230        3.070
   4  10   3  1      183.060        3.140
  -5  10   3  1       61.224        1.363
   5  10   3  1       59.247        1.308
  -6  10   3  1      200.150        3.320
   6  10   3  1      201.970        3.500
  -7  10   3  1      154.000        2.630
   7  10   3  1      157.010        2.690
  -8  10   3  1      114.320        2.210
   8  10   3  1      112.670        2.150
  -9  10   3  1       26.886        1.036
   9  10   3  1       27.259        0.986
 -10  10   3  1       32.458        1.296
  10  10   3  1       28.403        1.161
 -11  10   3  1       82.516        2.122
  11  10   3  1       81.056        2.050
 -12  10   3  1        4.220        1.182
  12  10   3  1        3.986        1.052
 -13  10   3  1      137.880        3.260
  13  10   3  1      136.840        3.380
 -14  10   3  1       16.991        1.897
  14  10   3  1       16.346        1.934
 -15  10   3  1        5.150        1.815
  15  10   3  1        5.329        1.633
 -16  10   3  1       22.504        2.418
  16  10   3  1       23.389        2.268
   0  11   3  1      324.140        5.130
  -1  11   3  1       37.708        1.119
   1  11   3  1       38.255        1.217
  -2  11   3  1       13.707        0.790
   2  11   3  1       13.009        0.800
  -3  11   3  1      197.700        3.290
   3  11   3  1      193.010        3.430
  -4  11   3  1       68.445        1.471
   4  11   3  1       67.648        1.470
  -5  11   3  1      119.750        2.240
   5  11   3  1      116.900        2.120
  -6  11   3  1       98.296        1.913
   6  11   3  1       95.393        1.840
  -7  11   3  1      219.840        3.830
   7  11   3  1      217.160        3.780
  -8  11   3  1        2.301        0.765
   8  11   3  1        1.189        0.646
  -9  11   3  1        9.714        1.074
   9  11   3  1        8.669        0.935
 -10  11   3  1        7.765        1.056
  10  11   3  1        5.313        0.961
 -11  11   3  1       41.000        1.872
  11  11   3  1       39.646        1.485
 -12  11   3  1       67.522        2.115
  12  11   3  1       72.431        2.407
 -13  11   3  1        6.876        1.416
  13  11   3  1        6.074        1.575
 -14  11   3  1       14.609        1.708
  14  11   3  1       15.574        2.084
 -15  11   3  1        4.026        2.542
  15  11   3  1        6.892        2.057
 -16  11   3  1       23.898        3.484
  16  11   3  1       28.726        3.521
   0  12   3  1       48.977        1.303
  -1  12   3  1      377.050        5.880
   1  12   3  1      376.340        5.870
  -2  12   3  1      114.170        2.170
   2  12   3  1      116.190        2.180
  -3  12   3  1       97.242        1.869
   3  12   3  1       95.273        1.852
  -4  12   3  1      259.440        4.220
   4  12   3  1      266.020        4.290
  -5  12   3  1       15.188        0.859
   5  12   3  1       13.015        0.851
  -6  12   3  1      147.270        2.800
   6  12   3  1      145.600        2.690
  -7  12   3  1       88.514        1.976
   7  12   3  1       90.509        1.980
  -8  12   3  1       55.466        1.667
   8  12   3  1       57.531        1.661
  -9  12   3  1       26.252        1.332
   9  12   3  1       26.549        1.284
 -10  12   3  1       42.323        1.689
  10  12   3  1       41.285        1.627
 -11  12   3  1        2.335        1.152
  11  12   3  1        2.515        1.112
 -12  12   3  1       10.902        1.832
  12  12   3  1       12.128        1.606
 -13  12   3  1      109.000        3.350
  13  12   3  1      106.240        3.240
 -14  12   3  1        2.714        1.929
  14  12   3  1        2.973        1.817
 -15  12   3  1       52.753        3.325
  15  12   3  1       50.739        3.149
   0  13   3  1       58.523        1.454
  -1  13   3  1       24.400        0.972
   1  13   3  1       23.063        0.973
  -2  13   3  1      148.180        2.810
   2  13   3  1      147.670        2.690
  -3  13   3  1       20.404        1.037
   3  13   3  1       19.253        0.943
  -4  13   3  1       39.808        1.264
   4  13   3  1       38.243        1.239
  -5  13   3  1      101.730        2.120
   5  13   3  1      103.430        2.160
  -6  13   3  1      184.970        3.740
   6  13   3  1      186.730        3.740
  -7  13   3  1       81.877        2.260
   7  13   3  1       80.146        2.017
  -8  13   3  1       37.851        1.632
   8  13   3  1       37.062        1.575
  -9  13   3  1       60.404        1.990
   9  13   3  1       59.703        1.997
 -10  13   3  1       30.918        1.815
  10  13   3  1       29.072        1.807
 -11  13   3  1       36.602        2.177
  11  13   3  1       36.277        1.900
 -12  13   3  1       18.040        1.997
  12  13   3  1       17.848        2.249
 -13  13   3  1       22.065        2.722
  13  13   3  1       20.339        2.310
 -14  13   3  1      144.140        4.470
  14  13   3  1      142.340        4.440
   0  14   3  1      153.950        3.170
  -1  14   3  1      169.830        3.470
   1  14   3  1      163.700        3.350
  -2  14   3  1       37.279        1.359
   2  14   3  1       38.217        1.416
  -3  14   3  1      197.330        3.850
   3  14   3  1      200.140        3.910
  -4  14   3  1       50.967        1.607
   4  14   3  1       52.728        1.573
  -5  14   3  1       45.029        1.751
   5  14   3  1       39.434        1.746
  -6  14   3  1       34.914        1.600
   6  14   3  1       38.424        1.709
  -7  14   3  1       42.811        1.843
   7  14   3  1       44.601        1.895
  -8  14   3  1       92.888        2.677
   8  14   3  1       94.970        2.672
  -9  14   3  1       15.790        1.747
   9  14   3  1       15.784        1.804
 -10  14   3  1       41.584        2.361
  10  14   3  1       46.043        2.424
 -11  14   3  1       13.959        2.310
  11  14   3  1       12.563        1.844
 -12  14   3  1       86.380        3.250
  12  14   3  1       81.185        3.048
 -13  14   3  1       49.237        4.007
  13  14   3  1       46.821        3.409
   0  15   3  1        2.852        1.066
  -1  15   3  1       30.181        1.511
   1  15   3  1       28.711        1.497
  -2  15   3  1       17.680        1.359
   2  15   3  1       18.070        1.331
  -3  15   3  1       60.494        2.146
   3  15   3  1       58.705        2.166
  -4  15   3  1      234.230        5.060
   4  15   3  1      242.280        5.220
  -5  15   3  1       16.768        1.570
   5  15   3  1       18.660        1.538
  -6  15   3  1       53.205        2.162
   6  15   3  1       53.312        2.177
  -7  15   3  1       51.462        2.263
   7  15   3  1       53.872        2.321
  -8  15   3  1       77.973        2.680
   8  15   3  1       80.154        2.923
  -9  15   3  1       22.361        1.947
   9  15   3  1       27.080        2.245
 -10  15   3  1       12.843        2.066
  10  15   3  1        7.159        2.277
 -11  15   3  1       40.520        2.832
  11  15   3  1       41.157        2.843
   0  16   3  1       55.428        2.689
  -1  16   3  1       59.447        2.247
   1  16   3  1       55.783        2.178
  -2  16   3  1       29.683        1.949
   2  16   3  1       28.253        1.951
  -3  16   3  1       15.166        1.811
   3  16   3  1       15.058        1.721
  -4  16   3  1       51.381        2.153
   4  16   3  1       50.083        2.404
  -5  16   3  1       51.500        2.522
   5  16   3  1       54.089        2.258
  -6  16   3  1       59.311        2.454
   6  16   3  1       55.891        2.429
  -7  16   3  1       51.119        2.505
   7  16   3  1       49.036        2.358
  -8  16   3  1        3.305        1.962
   8  16   3  1        2.533        2.173
  -9  16   3  1       52.822        2.814
   9  16   3  1       54.955        3.414
 -10  16   3  1       90.737        4.668
  10  16   3  1       90.384        4.212
   0  17   3  1      124.820        3.720
  -1  17   3  1       17.729        2.200
   1  17   3  1       19.231        2.316
  -2  17   3  1       60.201        2.744
   2  17   3  1       59.294        2.685
  -3  17   3  1       15.389        1.971
   3  17   3  1       17.178        2.355
  -4  17   3  1       22.769        2.467
   4  17   3  1       24.768        2.837
  -5  17   3  1       36.377        3.032
   5  17   3  1       28.427        2.753
  -6  17   3  1       47.211        2.819
   6  17   3  1       46.135        3.071
  -7  17   3  1        5.853        2.239
   7  17   3  1        7.583        2.423
  -8  17   3  1       65.471        4.211
   8  17   3  1       64.867        3.865
   0  18   3  1       95.586        3.902
  -1  18   3  1        9.876        2.822
   1  18   3  1        8.759        2.770
  -2  18   3  1       21.974        3.582
   2  18   3  1       19.418        2.697
  -3  18   3  1       30.917        3.119
   3  18   3  1       36.439        3.063
  -4  18   3  1       89.709        4.018
   4  18   3  1       88.116        3.881
  -5  18   3  1       30.537        3.524
   5  18   3  1       27.752        3.799
   0   0   4  1      355.780        7.630
   1   0   4  1      596.860        8.940
   2   0   4  1       36.387        0.683
   3   0   4  1       46.185        0.818
   4   0   4  1      344.970        5.240
   5   0   4  1       67.776        1.202
   6   0   4  1      345.380        5.280
   7   0   4  1      590.450        9.030
   8   0   4  1      425.100        6.500
   9   0   4  1      352.720        5.480
  10   0   4  1       73.035        1.476
  11   0   4  1        1.526        0.402
  12   0   4  1      109.340        2.000
  13   0   4  1      109.210        1.990
  14   0   4  1      233.410        4.410
  15   0   4  1      162.840        3.240
  16   0   4  1        1.232        0.898
  17   0   4  1       21.053        1.881
  18   0   4  1       26.570        2.330
  19   0   4  1        1.163        2.401
   0   1   4  1     4123.010       62.110
  -1   1   4  1      586.970        8.820
   1   1   4  1      588.110        8.830
  -2   1   4  1      324.440        5.010
   2   1   4  1      326.320        4.960
  -3   1   4  1      502.500        8.040
   3   1   4  1      497.180        7.860
  -4   1   4  1     1561.320       24.940
   4   1   4  1     1631.320       24.930
  -5   1   4  1      112.880        1.860
   5   1   4  1      113.050        1.850
  -6   1   4  1      540.650        8.180
   6   1   4  1      554.450        8.400
  -7   1   4  1      197.910        3.150
   7   1   4  1      196.160        3.100
  -8   1   4  1      995.930       14.930
   8   1   4  1     1014.110       15.250
  -9   1   4  1      412.690        6.520
   9   1   4  1      402.930        6.280
 -10   1   4  1      289.210        4.560
  10   1   4  1      285.970        4.550
 -11   1   4  1       48.720        1.149
  11   1   4  1       48.954        1.160
 -12   1   4  1        6.020        0.646
  12   1   4  1        6.461        0.746
 -13   1   4  1      112.750        2.060
  13   1   4  1      110.040        2.070
 -14   1   4  1       83.705        1.897
  14   1   4  1       81.381        1.920
 -15   1   4  1       77.673        1.947
  15   1   4  1       81.082        2.141
 -16   1   4  1      192.350        4.280
  16   1   4  1      189.930        4.150
 -17   1   4  1       54.465        2.292
  17   1   4  1       51.292        2.271
 -18   1   4  1       24.221        2.342
  18   1   4  1       19.077        1.971
 -19   1   4  1       80.452        3.436
  19   1   4  1       78.076        3.591
   0   2   4  1     1141.210       17.080
  -1   2   4  1      553.870        8.320
   1   2   4  1      543.700        8.380
  -2   2   4  1     1224.400       21.170
   2   2   4  1     1214.850       21.300
  -3   2   4  1      253.500        4.530
   3   2   4  1      256.130        4.560
  -4   2   4  1      119.660        1.980
   4   2   4  1      119.890        2.010
  -5   2   4  1       33.179        0.732
   5   2   4  1       30.925        0.731
  -6   2   4  1      243.490        3.790
   6   2   4  1      248.000        3.850
  -7   2   4  1       42.455        0.951
   7   2   4  1       42.173        1.007
  -8   2   4  1      481.390        7.350
   8   2   4  1      475.900        7.260
  -9   2   4  1       30.178        0.849
   9   2   4  1       31.525        0.865
 -10   2   4  1       34.239        0.930
  10   2   4  1       35.613        0.945
 -11   2   4  1      308.560        4.860
  11   2   4  1      308.450        4.850
 -12   2   4  1       58.254        1.332
  12   2   4  1       58.655        1.316
 -13   2   4  1       42.239        1.113
  13   2   4  1       42.192        1.224
 -14   2   4  1        3.731        0.808
  14   2   4  1        2.857        0.765
 -15   2   4  1       41.384        1.454
  15   2   4  1       44.098        1.417
 -16   2   4  1       42.622        2.014
  16   2   4  1       40.895        1.721
 -17   2   4  1      168.690        4.460
  17   2   4  1      176.720        4.620
 -18   2   4  1       89.643        3.125
  18   2   4  1       87.195        3.081
 -19   2   4  1       29.645        2.766
  19   2   4  1       32.511        2.652
   0   3   4  1      197.500        3.050
  -1   3   4  1      148.480        2.320
   1   3   4  1      143.080        2.310
  -2   3   4  1     1419.590       24.520
   2   3   4  1     1472.860       25.480
  -3   3   4  1      206.340        3.740
   3   3   4  1      204.440        3.690
  -4   3   4  1       42.624        0.849
   4   3   4  1       44.091        0.854
  -5   3   4  1      508.460        7.690
   5   3   4  1      498.820        7.530
  -6   3   4  1      386.560        5.950
   6   3   4  1      384.610        5.860
  -7   3   4  1      567.350        8.600
   7   3   4  1      567.030        8.590
  -8   3   4  1      107.740        1.890
   8   3   4  1      104.850        1.830
  -9   3   4  1      115.140        2.010
   9   3   4  1      116.750        2.060
 -10   3   4  1      262.310        4.150
  10   3   4  1      267.300        4.270
 -11   3   4  1      111.690        2.140
  11   3   4  1      114.270        2.090
 -12   3   4  1       96.637        1.820
  12   3   4  1      102.690        1.920
 -13   3   4  1      162.580        3.010
  13   3   4  1      155.530        2.850
 -14   3   4  1       29.411        1.245
  14   3   4  1       31.089        1.338
 -15   3   4  1       74.616        2.027
  15   3   4  1       73.260        2.118
 -16   3   4  1       31.912        1.745
  16   3   4  1       30.314        1.604
 -17   3   4  1       75.194        2.466
  17   3   4  1       75.743        2.726
 -18   3   4  1        9.303        1.983
  18   3   4  1        9.338        2.287
 -19   3   4  1       19.310        3.033
  19   3   4  1       20.491        2.950
   0   4   4  1     1224.500       18.320
  -1   4   4  1      724.300       10.870
   1   4   4  1      717.640       10.760
  -2   4   4  1      150.720        2.410
   2   4   4  1      151.610        2.470
  -3   4   4  1      219.900        3.980
   3   4   4  1      219.850        3.960
  -4   4   4  1      997.460       15.160
   4   4   4  1      997.640       14.910
  -5   4   4  1     1140.350       17.060
   5   4   4  1     1101.220       18.220
  -6   4   4  1      161.450        2.610
   6   4   4  1      164.480        2.640
  -7   4   4  1      671.650       10.140
   7   4   4  1      654.300        9.890
  -8   4   4  1      158.490        2.610
   8   4   4  1      160.430        2.660
  -9   4   4  1      302.090        4.830
   9   4   4  1      304.720        4.800
 -10   4   4  1       25.111        0.829
  10   4   4  1       24.974        0.805
 -11   4   4  1       68.076        1.425
  11   4   4  1       68.719        1.416
 -12   4   4  1      161.620        2.740
  12   4   4  1      162.510        2.770
 -13   4   4  1       13.257        1.013
  13   4   4  1       11.076        0.996
 -14   4   4  1       14.523        1.086
  14   4   4  1       12.865        1.063
 -15   4   4  1       60.943        1.988
  15   4   4  1       58.749        1.868
 -16   4   4  1       58.718        2.131
  16   4   4  1       57.570        2.061
 -17   4   4  1       27.543        1.705
  17   4   4  1       28.827        1.736
 -18   4   4  1        0.426        1.934
  18   4   4  1        1.451        2.028
 -19   4   4  1       25.269        2.651
  19   4   4  1       23.314        2.796
   0   5   4  1      552.860        8.320
  -1   5   4  1      230.220        3.580
   1   5   4  1      235.380        3.640
  -2   5   4  1      205.200        3.450
   2   5   4  1      210.880        3.350
  -3   5   4  1       65.712        1.294
   3   5   4  1       62.546        1.147
  -4   5   4  1      472.180        7.190
   4   5   4  1      470.600        7.160
  -5   5   4  1       62.569        1.170
   5   5   4  1       62.303        1.158
  -6   5   4  1      910.140       13.680
   6   5   4  1      895.230       13.410
  -7   5   4  1      153.630        2.550
   7   5   4  1      156.990        2.610
  -8   5   4  1       73.987        1.524
   8   5   4  1       68.710        1.466
  -9   5   4  1      185.720        3.070
   9   5   4  1      189.410        3.100
 -10   5   4  1      119.910        2.150
  10   5   4  1      118.770        2.090
 -11   5   4  1      171.240        2.940
  11   5   4  1      167.580        2.860
 -12   5   4  1        6.825        0.746
  12   5   4  1        7.844        0.767
 -13   5   4  1       41.604        1.295
  13   5   4  1       43.090        1.215
 -14   5   4  1       94.188        2.412
  14   5   4  1       93.146        2.340
 -15   5   4  1        3.730        1.153
  15   5   4  1        0.928        1.079
 -16   5   4  1       58.308        2.166
  16   5   4  1       58.446        2.196
 -17   5   4  1       28.394        1.956
  17   5   4  1       26.967        1.889
 -18   5   4  1       70.549        3.103
  18   5   4  1       67.308        3.206
 -19   5   4  1       10.743        3.896
  19   5   4  1        4.363        4.503
   0   6   4  1      246.790        3.840
  -1   6   4  1      159.050        2.730
   1   6   4  1      167.330        2.720
  -2   6   4  1      596.000        9.310
   2   6   4  1      592.650        8.930
  -3   6   4  1      287.380        4.420
   3   6   4  1      284.910        4.390
  -4   6   4  1      125.500        2.080
   4   6   4  1      123.410        2.060
  -5   6   4  1      131.560        2.200
   5   6   4  1      131.040        2.180
  -6   6   4  1      205.060        3.300
   6   6   4  1      205.930        3.320
  -7   6   4  1      111.640        1.950
   7   6   4  1      107.980        1.880
  -8   6   4  1      139.930        2.390
   8   6   4  1      138.250        2.350
  -9   6   4  1      394.670        6.110
   9   6   4  1      397.730        6.140
 -10   6   4  1       90.799        1.726
  10   6   4  1       95.972        1.813
 -11   6   4  1        7.098        0.685
  11   6   4  1        8.083        0.690
 -12   6   4  1      109.160        2.240
  12   6   4  1      109.460        2.140
 -13   6   4  1        4.841        0.857
  13   6   4  1        4.739        0.891
 -14   6   4  1       32.477        1.478
  14   6   4  1       36.575        1.524
 -15   6   4  1       20.415        1.433
  15   6   4  1       21.473        1.456
 -16   6   4  1      137.910        3.430
  16   6   4  1      138.840        3.450
 -17   6   4  1       53.145        2.766
  17   6   4  1       49.935        2.512
 -18   6   4  1       53.248        3.192
  18   6   4  1       50.950        3.046
   0   7   4  1       25.737        0.740
  -1   7   4  1      536.140        8.120
   1   7   4  1      538.710        8.180
  -2   7   4  1      283.890        4.410
   2   7   4  1      280.990        4.340
  -3   7   4  1      103.300        1.810
   3   7   4  1      101.250        1.850
  -4   7   4  1      399.960        6.150
   4   7   4  1      395.030        6.140
  -5   7   4  1       53.842        1.137
   5   7   4  1       54.145        1.171
  -6   7   4  1      152.110        2.590
   6   7   4  1      151.240        2.500
  -7   7   4  1      396.460        6.120
   7   7   4  1      393.110        6.040
  -8   7   4  1       11.749        0.679
   8   7   4  1       11.750        0.683
  -9   7   4  1      277.550        4.410
   9   7   4  1      266.010        4.240
 -10   7   4  1       55.065        1.273
  10   7   4  1       54.225        1.243
 -11   7   4  1       12.220        0.748
  11   7   4  1       10.735        0.774
 -12   7   4  1       70.110        1.761
  12   7   4  1       70.611        1.678
 -13   7   4  1       22.736        1.274
  13   7   4  1       22.981        1.344
 -14   7   4  1      143.520        3.520
  14   7   4  1      144.410        3.250
 -15   7   4  1       70.075        2.283
  15   7   4  1       71.279        2.177
 -16   7   4  1       24.392        1.920
  16   7   4  1       22.922        1.655
 -17   7   4  1        4.320        1.942
  17   7   4  1        0.377        1.758
 -18   7   4  1       28.712        3.148
  18   7   4  1       25.380        2.852
   0   8   4  1      353.330        5.470
  -1   8   4  1      222.550        3.620
   1   8   4  1      215.240        3.440
  -2   8   4  1      924.150       13.890
   2   8   4  1      896.420       13.600
  -3   8   4  1       73.794        1.392
   3   8   4  1       71.327        1.354
  -4   8   4  1      141.980        2.530
   4   8   4  1      140.270        2.370
  -5   8   4  1      159.990        2.650
   5   8   4  1      160.850        2.670
  -6   8   4  1      123.600        2.170
   6   8   4  1      124.590        2.190
  -7   8   4  1      150.550        2.550
   7   8   4  1      159.700        2.680
  -8   8   4  1       27.518        0.902
   8   8   4  1       28.459        0.933
  -9   8   4  1       43.298        1.064
   9   8   4  1       42.143        1.031
 -10   8   4  1       53.039        1.259
  10   8   4  1       53.122        1.272
 -11   8   4  1       12.112        0.952
  11   8   4  1       11.078        0.872
 -12   8   4  1      179.220        3.750
  12   8   4  1      174.110        3.450
 -13   8   4  1      133.320        3.050
  13   8   4  1      136.020        3.260
 -14   8   4  1       23.083        1.754
  14   8   4  1       23.377        1.593
 -15   8   4  1        7.687        1.438
  15   8   4  1        5.769        1.531
 -16   8   4  1       24.449        1.886
  16   8   4  1       24.244        2.036
 -17   8   4  1       30.287        2.462
  17   8   4  1       29.389        2.376
   0   9   4  1      461.380        7.100
  -1   9   4  1      115.660        2.030
   1   9   4  1      111.910        1.980
  -2   9   4  1      176.190        2.920
   2   9   4  1      175.810        2.910
  -3   9   4  1       69.525        1.409
   3   9   4  1       70.860        1.445
  -4   9   4  1       21.617        0.830
   4   9   4  1       21.982        0.823
  -5   9   4  1      237.820        3.980
   5   9   4  1      232.870        3.730
  -6   9   4  1       20.189        0.802
   6   9   4  1       19.856        0.818
  -7   9   4  1       38.987        1.071
   7   9   4  1       37.537        1.119
  -8   9   4  1       52.269        1.202
   8   9   4  1       51.197        1.186
  -9   9   4  1       48.907        1.175
   9   9   4  1       48.572        1.185
 -10   9   4  1       42.317        1.309
  10   9   4  1       38.261        1.237
 -11   9   4  1      170.570        3.460
  11   9   4  1      167.510        3.590
 -12   9   4  1       58.476        1.878
  12   9   4  1       64.218        1.813
 -13   9   4  1       75.539        2.267
  13   9   4  1       84.003        2.452
 -14   9   4  1      231.370        5.050
  14   9   4  1      231.720        5.030
 -15   9   4  1       52.001        2.221
  15   9   4  1       54.262        2.415
 -16   9   4  1       18.329        2.229
  16   9   4  1       15.380        2.208
 -17   9   4  1       17.819        2.539
  17   9   4  1       19.258        2.426
   0  10   4  1      888.210       13.700
  -1  10   4  1      348.100        5.920
   1  10   4  1      343.370        5.500
  -2  10   4  1       25.420        0.883
   2  10   4  1       24.934        0.882
  -3  10   4  1      113.470        2.060
   3  10   4  1      109.650        1.990
  -4  10   4  1       89.405        1.677
   4  10   4  1       90.702        1.746
  -5  10   4  1       45.586        1.143
   5  10   4  1       44.156        1.138
  -6  10   4  1      131.630        2.320
   6  10   4  1      134.990        2.450
  -7  10   4  1       72.800        1.495
   7  10   4  1       69.494        1.446
  -8  10   4  1       61.665        1.454
   8  10   4  1       62.110        1.465
  -9  10   4  1       73.695        1.684
   9  10   4  1       68.502        1.594
 -10  10   4  1       97.509        2.227
  10  10   4  1      103.530        2.280
 -11  10   4  1       41.264        1.598
  11  10   4  1       38.902        1.436
 -12  10   4  1       27.084        1.548
  12  10   4  1       27.188        1.530
 -13  10   4  1      224.630        4.910
  13  10   4  1      228.490        5.180
 -14  10   4  1       21.822        1.851
  14  10   4  1       17.904        1.747
 -15  10   4  1      134.790        3.710
  15  10   4  1      139.970        3.860
 -16  10   4  1       12.142        2.574
  16  10   4  1        8.880        2.637
   0  11   4  1       51.010        1.302
  -1  11   4  1        5.072        0.692
   1  11   4  1        5.155        0.733
  -2  11   4  1       42.583        1.123
   2  11   4  1       43.795        1.204
  -3  11   4  1      129.450        2.300
   3  11   4  1      127.220        2.290
  -4  11   4  1      143.860        2.490
   4  11   4  1      141.060        2.470
  -5  11   4  1       99.100        1.936
   5  11   4  1       99.495        1.893
  -6  11   4  1      318.300        5.370
   6  11   4  1      315.180        5.290
  -7  11   4  1       19.593        0.908
   7  11   4  1       21.020        0.938
  -8  11   4  1       27.200        1.193
   8  11   4  1       27.197        1.093
  -9  11   4  1       77.556        2.218
   9  11   4  1       76.156        1.871
 -10  11   4  1       30.809        1.564
  10  11   4  1       31.274        1.435
 -11  11   4  1       26.298        1.452
  11  11   4  1       23.896        1.398
 -12  11   4  1      117.440        3.010
  12  11   4  1      115.470        3.200
 -13  11   4  1        5.008        1.865
  13  11   4  1        8.397        1.751
 -14  11   4  1        7.452        1.838
  14  11   4  1        8.125        2.174
 -15  11   4  1       34.084        2.599
  15  11   4  1       31.198        2.313
   0  12   4  1        3.126        0.732
  -1  12   4  1       61.374        1.372
   1  12   4  1       65.945        1.491
  -2  12   4  1      155.060        2.710
   2  12   4  1      157.640        2.750
  -3  12   4  1      209.940        3.450
   3  12   4  1      215.750        3.780
  -4  12   4  1       12.803        0.847
   4  12   4  1       13.372        0.828
  -5  12   4  1       71.583        1.658
   5  12   4  1       74.105        1.721
  -6  12   4  1       11.724        0.920
   6  12   4  1        9.981        0.916
  -7  12   4  1      126.020        2.480
   7  12   4  1      131.950        2.580
  -8  12   4  1       15.398        1.190
   8  12   4  1       16.356        1.210
  -9  12   4  1       19.768        1.244
   9  12   4  1       19.735        1.294
 -10  12   4  1      103.010        2.660
  10  12   4  1      106.150        2.640
 -11  12   4  1       34.154        1.965
  11  12   4  1       32.370        1.754
 -12  12   4  1       13.448        1.606
  12  12   4  1       15.239        1.911
 -13  12   4  1       40.313        2.152
  13  12   4  1       36.399        2.265
 -14  12   4  1        6.843        2.224
  14  12   4  1        5.635        2.064
 -15  12   4  1       41.151        4.237
  15  12   4  1       39.454        4.576
   0  13   4  1       29.578        1.158
  -1  13   4  1      191.150        3.700
   1  13   4  1      193.830        4.070
  -2  13   4  1      140.170        2.880
   2  13   4  1      141.780        3.090
  -3  13   4  1      222.170        3.990
   3  13   4  1      215.960        3.890
  -4  13   4  1      170.980        3.120
   4  13   4  1      177.490        3.250
  -5  13   4  1       69.174        1.896
   5  13   4  1       67.673        1.685
  -6  13   4  1       12.076        1.110
   6  13   4  1       17.107        1.285
  -7  13   4  1       61.662        1.888
   7  13   4  1       66.791        2.123
  -8  13   4  1       67.433        2.135
   8  13   4  1       64.187        2.008
  -9  13   4  1       22.797        1.496
   9  13   4  1       21.306        1.402
 -10  13   4  1      135.970        3.400
  10  13   4  1      133.370        3.310
 -11  13   4  1       59.267        2.382
  11  13   4  1       56.095        2.255
 -12  13   4  1       11.227        2.021
  12  13   4  1       14.418        2.110
 -13  13   4  1       47.906        2.668
  13  13   4  1       50.676        2.695
 -14  13   4  1       28.244        4.718
  14  13   4  1       28.004        3.543
   0  14   4  1        2.272        0.828
  -1  14   4  1       82.560        2.119
   1  14   4  1       81.610        1.993
  -2  14   4  1      159.670        3.330
   2  14   4  1      160.870        3.390
  -3  14   4  1      105.150        2.400
   3  14   4  1      108.760        2.470
  -4  14   4  1      100.230        2.360
   4  14   4  1       98.592        2.337
  -5  14   4  1      125.290        3.410
   5  14   4  1      135.930        3.710
  -6  14   4  1       45.096        1.968
   6  14   4  1       40.765        1.709
  -7  14   4  1       13.083        1.477
   7  14   4  1       11.424        1.438
  -8  14   4  1       31.534        1.771
   8  14   4  1       33.803        1.853
  -9  14   4  1       55.382        2.367
   9  14   4  1       55.175        2.131
 -10  14   4  1       52.480        2.358
  10  14   4  1       49.827        2.256
 -11  14   4  1        3.359        1.899
  11  14   4  1        4.739        2.115
 -12  14   4  1       26.445        2.679
  12  14   4  1       25.949        2.345
   0  15   4  1       31.801        1.542
  -1  15   4  1       21.636        1.432
   1  15   4  1       23.885        1.487
  -2  15   4  1      205.520        4.230
   2  15   4  1      199.910        4.070
  -3  15   4  1        7.944        1.225
   3  15   4  1       10.287        1.392
  -4  15   4  1       73.485        2.353
   4  15   4  1       72.182        2.388
  -5  15   4  1       67.494        2.300
   5  15   4  1       65.056        2.349
  -6  15   4  1       86.248        2.608
   6  15   4  1       86.447        2.742
  -7  15   4  1        0.799        1.652
   7  15   4  1        1.519        1.572
  -8  15   4  1        3.590        1.704
   8  15   4  1        5.212        1.595
  -9  15   4  1       10.585        1.993
   9  15   4  1       12.509        2.055
 -10  15   4  1       36.881        2.576
  10  15   4  1       35.394        2.416
 -11  15   4  1        3.406        2.197
  11  15   4  1        4.726        2.599
   0  16   4  1      267.900        5.180
  -1  16   4  1       27.293        1.757
   1  16   4  1       30.112        1.990
  -2  16   4  1       22.862        2.157
   2  16   4  1       24.494        2.215
  -3  16   4  1       81.589        2.783
   3  16   4  1       80.927        2.667
  -4  16   4  1       44.113        2.130
   4  16   4  1       39.931        1.881
  -5  16   4  1        3.097        1.720
   5  16   4  1        4.334        2.061
  -6  16   4  1       28.905        2.229
   6  16   4  1       31.523        2.241
  -7  16   4  1       14.880        2.193
   7  16   4  1       18.812        2.033
  -8  16   4  1       89.722        3.241
   8  16   4  1       88.985        2.999
  -9  16   4  1       27.960        2.603
   9  16   4  1       20.598        2.399
 -10  16   4  1       17.426        4.337
  10  16   4  1        9.682        5.243
   0  17   4  1        1.125        1.812
  -1  17   4  1       34.778        2.618
   1  17   4  1       32.060        2.530
  -2  17   4  1        7.525        2.091
   2  17   4  1       12.095        2.144
  -3  17   4  1       15.776        2.311
   3  17   4  1       20.073        2.261
  -4  17   4  1       81.677        3.042
   4  17   4  1       87.235        3.225
  -5  17   4  1        8.915        1.994
   5  17   4  1        8.977        2.308
  -6  17   4  1       84.705        3.244
   6  17   4  1       86.668        3.398
  -7  17   4  1       25.562        2.914
   7  17   4  1       27.204        2.824
   0  18   4  1       24.095        3.102
  -1  18   4  1       43.606        3.151
   1  18   4  1       45.337        3.266
  -2  18   4  1      179.170        5.090
   2  18   4  1      190.390        5.670
  -3  18   4  1        8.211        2.947
   3  18   4  1        4.890        2.750
  -4  18   4  1       58.575        3.946
   4  18   4  1       61.250        4.425
   0   0   5  1        0.112        0.197
   1   0   5  1     1097.360       16.460
   2   0   5  1      777.860       11.690
   3   0   5  1      326.610        5.000
   4   0   5  1      410.310        6.220
   5   0   5  1        9.209        0.418
   6   0   5  1       72.718        1.303
   7   0   5  1      275.440        4.310
   8   0   5  1       27.627        0.752
   9   0   5  1       42.207        1.046
  10   0   5  1       49.344        1.179
  11   0   5  1       19.231        0.797
  12   0   5  1       23.311        0.878
  13   0   5  1      285.740        5.240
  14   0   5  1       24.482        1.083
  15   0   5  1       52.956        1.513
  16   0   5  1      158.730        3.330
  17   0   5  1       37.045        2.236
  18   0   5  1       23.101        2.254
  19   0   5  1       22.276        2.597
   0   1   5  1      958.320       14.370
  -1   1   5  1      309.620        4.710
   1   1   5  1      310.350        4.710
  -2   1   5  1     1059.080       16.190
   2   1   5  1     1055.550       15.840
  -3   1   5  1     1535.360       23.310
   3   1   5  1     1504.390       22.540
  -4   1   5  1      428.010        6.480
   4   1   5  1      421.390        6.390
  -5   1   5  1      372.970        5.700
   5   1   5  1      369.290        5.760
  -6   1   5  1      575.190        8.720
   6   1   5  1      572.790        8.660
  -7   1   5  1      271.490        4.260
   7   1   5  1      283.990        4.410
  -8   1   5  1       23.558        0.774
   8   1   5  1       22.259        0.765
  -9   1   5  1      147.750        2.470
   9   1   5  1      148.870        2.460
 -10   1   5  1      162.620        2.810
  10   1   5  1      157.300        2.640
 -11   1   5  1      532.430        8.170
  11   1   5  1      524.170        8.030
 -12   1   5  1       16.369        0.805
  12   1   5  1       14.107        0.790
 -13   1   5  1       74.519        1.794
  13   1   5  1       71.833        1.642
 -14   1   5  1      333.620        6.050
  14   1   5  1      354.980        6.450
 -15   1   5  1       23.115        1.302
  15   1   5  1       26.129        1.324
 -16   1   5  1       99.169        2.774
  16   1   5  1      100.450        2.700
 -17   1   5  1       11.628        1.642
  17   1   5  1       16.593        1.979
 -18   1   5  1       17.371        2.411
  18   1   5  1       12.394        2.083
 -19   1   5  1        8.442        2.550
  19   1   5  1       10.060        2.399
   0   2   5  1     2253.330       34.370
  -1   2   5  1      323.750        4.920
   1   2   5  1      310.080        4.730
  -2   2   5  1      708.330       12.300
   2   2   5  1      698.880       12.190
  -3   2   5  1      413.830        7.300
   3   2   5  1      415.400        7.320
  -4   2   5  1      345.140        5.250
   4   2   5  1      351.680        5.370
  -5   2   5  1      151.790        2.450
   5   2   5  1      150.070        2.410
  -6   2   5  1      394.230        6.010
   6   2   5  1      400.070        6.110
  -7   2   5  1        1.336        0.273
   7   2   5  1        2.338        0.387
  -8   2   5  1      274.880        4.330
   8   2   5  1      278.760        4.380
  -9   2   5  1      157.890        2.660
   9   2   5  1      157.380        2.750
 -10   2   5  1       95.692        1.759
  10   2   5  1       98.024        1.793
 -11   2   5  1      253.110        4.050
  11   2   5  1      253.530        4.220
 -12   2   5  1      119.940        2.240
  12   2   5  1      122.730        2.210
 -13   2   5  1       91.907        2.168
  13   2   5  1       93.504        2.092
 -14   2   5  1       22.704        1.012
  14   2   5  1       24.517        1.157
 -15   2   5  1       50.197        1.557
  15   2   5  1       45.746        1.565
 -16   2   5  1        2.065        1.068
  16   2   5  1        0.562        1.057
 -17   2   5  1      121.360        3.220
  17   2   5  1      120.800        3.200
 -18   2   5  1       30.394        2.360
  18   2   5  1       28.130        2.261
 -19   2   5  1       36.780        3.159
  19   2   5  1       34.356        2.917
   0   3   5  1       41.919        0.809
  -1   3   5  1        9.331        0.330
   1   3   5  1        9.508        0.334
  -2   3   5  1       21.195        0.767
   2   3   5  1       21.919        0.762
  -3   3   5  1       58.468        1.373
   3   3   5  1       61.982        1.345
  -4   3   5  1      201.910        3.690
   4   3   5  1      199.430        3.670
  -5   3   5  1     1262.020       18.830
   5   3   5  1     1232.960       18.410
  -6   3   5  1      604.330        9.140
   6   3   5  1      593.530        8.940
  -7   3   5  1      300.970        4.680
   7   3   5  1      290.440        4.520
  -8   3   5  1      543.420        8.270
   8   3   5  1      532.590        8.100
  -9   3   5  1      115.970        2.010
   9   3   5  1      119.200        2.080
 -10   3   5  1      169.620        2.830
  10   3   5  1      160.240        2.690
 -11   3   5  1       36.831        1.059
  11   3   5  1       33.432        1.012
 -12   3   5  1       82.114        1.610
  12   3   5  1       82.879        1.635
 -13   3   5  1        0.755        0.535
  13   3   5  1        1.429        0.537
 -14   3   5  1        4.017        0.824
  14   3   5  1        2.089        0.780
 -15   3   5  1       62.797        1.984
  15   3   5  1       58.720        1.779
 -16   3   5  1       20.989        1.669
  16   3   5  1       26.800        1.708
 -17   3   5  1      225.420        4.970
  17   3   5  1      220.660        5.170
 -18   3   5  1       54.483        2.601
  18   3   5  1       56.119        2.978
 -19   3   5  1       24.562        2.738
  19   3   5  1       32.242        3.163
   0   4   5  1      440.880        6.660
  -1   4   5  1       42.039        0.801
   1   4   5  1       41.608        0.813
  -2   4   5  1      205.860        3.770
   2   4   5  1      213.640        3.870
  -3   4   5  1      129.670        2.500
   3   4   5  1      129.630        2.450
  -4   4   5  1        5.552        0.592
   4   4   5  1        5.803        0.593
  -5   4   5  1      737.730       12.860
   5   4   5  1      741.040       12.840
  -6   4   5  1      889.850       13.340
   6   4   5  1      878.900       13.190
  -7   4   5  1      384.910        5.930
   7   4   5  1      384.770        6.160
  -8   4   5  1       55.181        1.168
   8   4   5  1       55.280        1.209
  -9   4   5  1       59.781        1.237
   9   4   5  1       60.168        1.272
 -10   4   5  1       92.282        1.749
  10   4   5  1       93.776        1.729
 -11   4   5  1       38.062        1.019
  11   4   5  1       37.131        1.028
 -12   4   5  1       89.349        1.900
  12   4   5  1       83.704        1.726
 -13   4   5  1       81.188        1.891
  13   4   5  1       84.296        1.998
 -14   4   5  1       36.861        1.263
  14   4   5  1       37.787        1.256
 -15   4   5  1       32.620        1.553
  15   4   5  1       30.514        1.408
 -16   4   5  1       48.881        2.093
  16   4   5  1       45.135        2.270
 -17   4   5  1        9.376        1.790
  17   4   5  1       12.792        1.970
 -18   4   5  1       85.970        3.185
  18   4   5  1       82.889        3.404
 -19   4   5  1       13.457        3.611
  19   4   5  1        4.999        3.242
   0   5   5  1        0.243        0.239
  -1   5   5  1      868.360       13.040
   1   5   5  1      853.120       12.800
  -2   5   5  1      570.640        8.740
   2   5   5  1      570.020        8.590
  -3   5   5  1      969.770       16.960
   3   5   5  1     1004.960       17.370
  -4   5   5  1      360.140        6.440
   4   5   5  1      361.540        6.450
  -5   5   5  1       45.401        1.195
   5   5   5  1       43.616        1.200
  -6   5   5  1       39.778        0.971
   6   5   5  1       40.988        0.890
  -7   5   5  1      300.620        4.690
   7   5   5  1      305.530        4.750
  -8   5   5  1       73.833        1.431
   8   5   5  1       73.173        1.480
  -9   5   5  1       64.917        1.378
   9   5   5  1       63.768        1.312
 -10   5   5  1      116.240        2.060
  10   5   5  1      118.950        2.200
 -11   5   5  1      146.980        2.590
  11   5   5  1      142.930        2.650
 -12   5   5  1        1.555        0.556
  12   5   5  1        2.575        0.603
 -13   5   5  1       29.065        1.265
  13   5   5  1       28.572        1.151
 -14   5   5  1       39.814        1.580
  14   5   5  1       39.613        1.571
 -15   5   5  1       17.525        1.578
  15   5   5  1       16.169        1.391
 -16   5   5  1       21.047        1.645
  16   5   5  1       21.719        1.934
 -17   5   5  1       61.175        2.428
  17   5   5  1       58.971        2.324
 -18   5   5  1       49.927        2.764
  18   5   5  1       52.303        3.029
   0   6   5  1      582.760        8.790
  -1   6   5  1      343.230        5.260
   1   6   5  1      336.690        5.170
  -2   6   5  1      860.550       12.900
   2   6   5  1      834.330       12.590
  -3   6   5  1      580.470        8.770
   3   6   5  1      579.170        8.740
  -4   6   5  1       17.019        0.551
   4   6   5  1       15.547        0.484
  -5   6   5  1      290.400        4.510
   5   6   5  1      288.250        4.510
  -6   6   5  1       50.414        1.044
   6   6   5  1       50.287        1.083
  -7   6   5  1       38.598        0.934
   7   6   5  1       38.175        0.929
  -8   6   5  1       53.078        1.147
   8   6   5  1       53.830        1.161
  -9   6   5  1      175.430        3.040
   9   6   5  1      171.390        2.810
 -10   6   5  1      113.490        2.110
  10   6   5  1      116.400        2.100
 -11   6   5  1       64.090        1.390
  11   6   5  1       64.087        1.438
 -12   6   5  1      104.210        2.210
  12   6   5  1      108.750        2.440
 -13   6   5  1       74.697        2.114
  13   6   5  1       74.240        1.977
 -14   6   5  1       29.882        1.483
  14   6   5  1       26.806        1.451
 -15   6   5  1       20.724        1.473
  15   6   5  1       20.726        1.580
 -16   6   5  1       28.625        1.845
  16   6   5  1       27.420        1.749
 -17   6   5  1       24.209        2.054
  17   6   5  1       24.764        2.229
 -18   6   5  1       26.441        2.581
  18   6   5  1       24.073        2.441
   0   7   5  1       41.400        0.961
  -1   7   5  1       43.224        0.969
   1   7   5  1       41.881        0.947
  -2   7   5  1      421.850        6.440
   2   7   5  1      419.670        6.420
  -3   7   5  1      381.160        5.880
   3   7   5  1      371.880        5.710
  -4   7   5  1      142.790        2.360
   4   7   5  1      139.650        2.370
  -5   7   5  1       17.838        0.629
   5   7   5  1       15.311        0.598
  -6   7   5  1       87.994        1.612
   6   7   5  1       83.431        1.539
  -7   7   5  1      106.240        1.910
   7   7   5  1      107.490        1.870
  -8   7   5  1      153.010        2.580
   8   7   5  1      149.610        2.520
  -9   7   5  1      189.370        3.110
   9   7   5  1      196.370        3.190
 -10   7   5  1       53.681        1.247
  10   7   5  1       52.851        1.190
 -11   7   5  1       52.628        1.419
  11   7   5  1       49.852        1.236
 -12   7   5  1       44.909        1.519
  12   7   5  1       45.113        1.507
 -13   7   5  1      137.410        3.180
  13   7   5  1      140.120        3.140
 -14   7   5  1       59.496        1.877
  14   7   5  1       59.897        1.911
 -15   7   5  1      130.950        3.190
  15   7   5  1      139.370        3.400
 -16   7   5  1       19.897        1.803
  16   7   5  1       17.663        1.881
 -17   7   5  1        4.328        1.835
  17   7   5  1        3.442        2.308
 -18   7   5  1       62.534        3.771
  18   7   5  1       83.257        5.438
   0   8   5  1       34.620        0.861
  -1   8   5  1      235.650        3.840
   1   8   5  1      236.640        3.740
  -2   8   5  1       39.928        0.992
   2   8   5  1       39.407        0.936
  -3   8   5  1      664.640       10.080
   3   8   5  1      659.360       10.170
  -4   8   5  1      100.220        1.800
   4   8   5  1       98.505        1.902
  -5   8   5  1       48.061        1.128
   5   8   5  1       46.627        1.084
  -6   8   5  1       63.847        1.307
   6   8   5  1       62.448        1.244
  -7   8   5  1        1.868        0.425
   7   8   5  1        1.866        0.531
  -8   8   5  1      170.430        2.900
   8   8   5  1      169.240        2.810
  -9   8   5  1       12.376        0.678
   9   8   5  1       11.524        0.739
 -10   8   5  1       38.016        1.075
  10   8   5  1       39.889        1.079
 -11   8   5  1        8.715        0.912
  11   8   5  1        9.602        0.854
 -12   8   5  1       43.286        1.476
  12   8   5  1       42.474        1.396
 -13   8   5  1       58.373        2.059
  13   8   5  1       59.898        1.846
 -14   8   5  1      185.970        4.080
  14   8   5  1      181.170        4.280
 -15   8   5  1       26.107        1.909
  15   8   5  1       27.233        1.869
 -16   8   5  1       10.529        1.972
  16   8   5  1       10.581        2.010
 -17   8   5  1       21.701        2.587
  17   8   5  1       23.417        2.438
   0   9   5  1      231.920        3.720
  -1   9   5  1       64.832        1.400
   1   9   5  1       63.627        1.455
  -2   9   5  1      130.340        2.470
   2   9   5  1      130.220        2.270
  -3   9   5  1      149.940        2.550
   3   9   5  1      148.110        2.590
  -4   9   5  1       33.887        0.899
   4   9   5  1       33.520        0.944
  -5   9   5  1      135.960        2.370
   5   9   5  1      132.900        2.290
  -6   9   5  1        2.259        0.492
   6   9   5  1        2.150        0.535
  -7   9   5  1      158.980        2.690
   7   9   5  1      159.200        2.720
  -8   9   5  1      302.850        4.760
   8   9   5  1      296.190        5.010
  -9   9   5  1      353.800        6.180
   9   9   5  1      361.800        6.030
 -10   9   5  1       31.169        1.122
  10   9   5  1       32.426        1.112
 -11   9   5  1       45.880        1.511
  11   9   5  1       46.391        1.528
 -12   9   5  1      100.300        2.660
  12   9   5  1      104.090        2.550
 -13   9   5  1       51.692        2.018
  13   9   5  1       48.857        1.861
 -14   9   5  1       27.987        1.825
  14   9   5  1       28.661        1.764
 -15   9   5  1       23.449        1.885
  15   9   5  1       24.082        1.907
 -16   9   5  1       15.825        2.580
  16   9   5  1       17.407        2.199
 -17   9   5  1       16.237        3.599
  17   9   5  1        8.553        3.478
   0  10   5  1        0.875        0.495
  -1  10   5  1      190.320        3.140
   1  10   5  1      188.040        3.090
  -2  10   5  1       82.622        1.757
   2  10   5  1       77.805        1.550
  -3  10   5  1       21.804        0.804
   3  10   5  1       21.710        0.807
  -4  10   5  1       26.219        0.904
   4  10   5  1       24.304        0.873
  -5  10   5  1      108.100        1.990
   5  10   5  1      102.250        1.890
  -6  10   5  1      297.230        4.690
   6  10   5  1      299.690        4.740
  -7  10   5  1       71.852        1.445
   7  10   5  1       74.255        1.534
  -8  10   5  1      194.470        3.460
   8  10   5  1      196.640        3.460
  -9  10   5  1      102.760        2.090
   9  10   5  1       98.800        1.975
 -10  10   5  1       47.218        1.499
  10  10   5  1       49.226        1.500
 -11  10   5  1       89.093        2.300
  11  10   5  1       82.138        2.058
 -12  10   5  1      129.840        3.030
  12  10   5  1      136.370        3.160
 -13  10   5  1       17.282        1.596
  13  10   5  1       16.011        1.452
 -14  10   5  1       17.003        1.677
  14  10   5  1       18.476        1.961
 -15  10   5  1       52.019        2.456
  15  10   5  1       55.210        2.454
 -16  10   5  1        3.513        2.985
  16  10   5  1        4.487        2.433
   0  11   5  1       68.265        1.395
  -1  11   5  1       14.074        0.761
   1  11   5  1       13.080        0.827
  -2  11   5  1      109.480        2.000
   2  11   5  1      105.680        2.110
  -3  11   5  1      158.000        2.690
   3  11   5  1      154.800        2.630
  -4  11   5  1      182.910        3.050
   4  11   5  1      187.810        3.120
  -5  11   5  1       37.930        1.089
   5  11   5  1       33.866        1.155
  -6  11   5  1       42.167        1.236
   6  11   5  1       39.328        1.102
  -7  11   5  1       94.874        2.065
   7  11   5  1       91.521        1.887
  -8  11   5  1       18.666        0.954
   8  11   5  1       17.818        0.901
  -9  11   5  1       81.261        2.136
   9  11   5  1       75.516        1.955
 -10  11   5  1       28.441        1.450
  10  11   5  1       29.321        1.331
 -11  11   5  1      242.090        5.070
  11  11   5  1      234.620        5.080
 -12  11   5  1       26.673        1.708
  12  11   5  1       26.491        1.610
 -13  11   5  1       95.306        2.813
  13  11   5  1       95.463        2.900
 -14  11   5  1       37.617        2.220
  14  11   5  1       39.539        2.473
 -15  11   5  1       43.151        2.761
  15  11   5  1       46.348        2.718
   0  12   5  1      162.980        2.900
  -1  12   5  1        4.292        0.610
   1  12   5  1        6.036        0.810
  -2  12   5  1       12.878        0.819
   2  12   5  1       16.328        0.855
  -3  12   5  1       45.902        1.298
   3  12   5  1       45.609        1.267
  -4  12   5  1      140.920        2.610
   4  12   5  1      142.600        2.680
  -5  12   5  1      359.360        6.050
   5  12   5  1      343.220        6.200
  -6  12   5  1       33.767        1.184
   6  12   5  1       32.056        1.107
  -7  12   5  1       43.482        1.401
   7  12   5  1       42.167        1.392
  -8  12   5  1        9.533        1.218
   8  12   5  1        8.197        0.941
  -9  12   5  1       64.150        2.027
   9  12   5  1       64.189        1.856
 -10  12   5  1       11.684        1.447
  10  12   5  1       14.077        1.348
 -11  12   5  1      186.380        4.130
  11  12   5  1      189.490        4.250
 -12  12   5  1      129.720        3.300
  12  12   5  1      127.520        3.340
 -13  12   5  1        9.757        2.099
  13  12   5  1        4.301        1.974
 -14  12   5  1       22.950        2.367
  14  12   5  1       23.152        2.294
   0  13   5  1       71.831        1.786
  -1  13   5  1       45.185        1.595
   1  13   5  1       47.730        1.531
  -2  13   5  1        5.265        0.893
   2  13   5  1        6.046        0.847
  -3  13   5  1      167.800        3.350
   3  13   5  1      158.900        3.180
  -4  13   5  1       65.206        1.802
   4  13   5  1       63.603        1.838
  -5  13   5  1      244.490        4.620
   5  13   5  1      251.380        4.770
  -6  13   5  1        0.620        0.850
   6  13   5  1        1.092        0.876
  -7  13   5  1       38.915        1.658
   7  13   5  1       40.623        1.622
  -8  13   5  1        2.808        0.920
   8  13   5  1        3.523        1.017
  -9  13   5  1      134.350        3.300
   9  13   5  1      129.950        3.140
 -10  13   5  1        3.776        1.410
  10  13   5  1        0.988        1.534
 -11  13   5  1       43.635        2.234
  11  13   5  1       45.246        2.052
 -12  13   5  1       74.005        2.716
  12  13   5  1       75.252        2.653
 -13  13   5  1       17.628        2.271
  13  13   5  1       17.149        2.207
   0  14   5  1        1.669        0.874
  -1  14   5  1        8.257        1.148
   1  14   5  1        8.150        1.075
  -2  14   5  1       46.780        1.454
   2  14   5  1       45.642        1.593
  -3  14   5  1       42.841        1.592
   3  14   5  1       44.396        1.500
  -4  14   5  1       64.183        1.867
   4  14   5  1       68.481        2.078
  -5  14   5  1       32.847        1.603
   5  14   5  1       31.994        1.612
  -6  14   5  1       50.583        2.038
   6  14   5  1       49.906        2.001
  -7  14   5  1       35.499        1.875
   7  14   5  1       32.616        1.647
  -8  14   5  1       25.322        1.715
   8  14   5  1       24.455        1.659
  -9  14   5  1       25.742        1.698
   9  14   5  1       25.530        1.708
 -10  14   5  1       24.624        1.953
  10  14   5  1       22.215        1.919
 -11  14   5  1        3.498        1.941
  11  14   5  1        1.561        1.881
 -12  14   5  1       96.272        3.568
  12  14   5  1       96.566        3.226
   0  15   5  1      196.910        4.010
  -1  15   5  1      204.220        4.110
   1  15   5  1      200.740        4.010
  -2  15   5  1       62.396        1.920
   2  15   5  1       58.929        1.884
  -3  15   5  1       27.343        1.472
   3  15   5  1       26.044        1.579
  -4  15   5  1        7.330        1.365
   4  15   5  1       11.469        1.625
  -5  15   5  1       11.288        1.531
   5  15   5  1       13.293        1.665
  -6  15   5  1       61.818        2.360
   6  15   5  1       55.254        2.168
  -7  15   5  1       47.712        2.204
   7  15   5  1       45.188        2.100
  -8  15   5  1      160.080        3.890
   8  15   5  1      161.300        4.120
  -9  15   5  1        2.578        1.964
   9  15   5  1        3.898        1.978
 -10  15   5  1        5.633        2.153
  10  15   5  1        3.370        1.949
 -11  15   5  1       45.332        3.698
  11  15   5  1       41.658        3.290
   0  16   5  1       47.909        1.929
  -1  16   5  1       41.102        1.989
   1  16   5  1       41.674        1.999
  -2  16   5  1      200.800        4.670
   2  16   5  1      202.330        4.570
  -3  16   5  1       27.105        1.813
   3  16   5  1       28.346        1.912
  -4  16   5  1       20.675        1.885
   4  16   5  1       22.361        1.870
  -5  16   5  1       13.804        1.864
   5  16   5  1       17.721        2.259
  -6  16   5  1      276.020        6.190
   6  16   5  1      275.530        6.080
  -7  16   5  1       46.358        2.653
   7  16   5  1       52.208        2.794
  -8  16   5  1        4.833        2.251
   8  16   5  1        6.574        2.471
  -9  16   5  1        8.330        2.493
   9  16   5  1        5.253        2.649
   0  17   5  1       40.981        3.048
  -1  17   5  1       43.651        2.302
   1  17   5  1       51.333        2.784
  -2  17   5  1       46.920        2.333
   2  17   5  1       48.103        2.421
  -3  17   5  1        6.443        1.925
   3  17   5  1        8.473        2.217
  -4  17   5  1      102.450        3.430
   4  17   5  1      102.760        3.530
  -5  17   5  1       77.960        3.274
   5  17   5  1       77.338        3.063
  -6  17   5  1       18.611        2.657
   6  17   5  1       11.035        2.348
  -7  17   5  1        1.663        3.675
   7  17   5  1        5.996        2.836
   0  18   5  1      218.940        5.910
  -1  18   5  1       11.587        3.229
   1  18   5  1        9.993        3.216
  -2  18   5  1        5.705        2.747
   2  18   5  1        8.046        3.171
  -3  18   5  1        8.826        2.941
   3  18   5  1       12.160        3.819
   0   0   6  1        1.504        0.363
   1   0   6  1       17.489        0.482
   2   0   6  1     1060.930       15.900
   3   0   6  1     1730.900       25.800
   4   0   6  1     1473.550       22.050
   5   0   6  1        0.243        0.232
   6   0   6  1       24.873        0.667
   7   0   6  1        1.849        0.365
   8   0   6  1        7.422        0.596
   9   0   6  1        0.475        0.405
  10   0   6  1      117.690        2.070
  11   0   6  1       30.000        1.045
  12   0   6  1       90.899        1.727
  13   0   6  1        2.830        0.638
  14   0   6  1       55.030        1.554
  15   0   6  1      136.200        2.870
  16   0   6  1        2.223        1.040
  17   0   6  1       10.474        1.626
  18   0   6  1       83.459        3.455
  19   0   6  1        6.479        3.109
   0   1   6  1       43.924        0.827
  -1   1   6  1     1129.460       16.890
   1   1   6  1     1134.250       16.980
  -2   1   6  1      170.170        2.690
   2   1   6  1      167.660        2.660
  -3   1   6  1      764.430       11.520
   3   1   6  1      763.730       11.470
  -4   1   6  1        2.387        0.330
   4   1   6  1        1.702        0.291
  -5   1   6  1        1.359        0.237
   5   1   6  1        1.232        0.262
  -6   1   6  1        4.403        0.454
   6   1   6  1        4.355        0.481
  -7   1   6  1      135.310        2.240
   7   1   6  1      130.150        2.160
  -8   1   6  1       18.742        0.713
   8   1   6  1       18.964        0.703
  -9   1   6  1      360.910        5.600
   9   1   6  1      356.450        5.730
 -10   1   6  1        2.582        0.534
  10   1   6  1        3.491        0.501
 -11   1   6  1       49.001        1.194
  11   1   6  1       49.944        1.178
 -12   1   6  1      238.350        3.850
  12   1   6  1      237.690        3.850
 -13   1   6  1      168.920        3.280
  13   1   6  1      172.390        3.380
 -14   1   6  1       73.458        1.818
  14   1   6  1       71.362        1.833
 -15   1   6  1       39.751        1.500
  15   1   6  1       40.011        1.448
 -16   1   6  1      100.140        2.860
  16   1   6  1       94.892        2.464
 -17   1   6  1       59.799        2.688
  17   1   6  1       58.224        2.390
 -18   1   6  1        5.523        2.959
  18   1   6  1        1.368        2.515
 -19   1   6  1       15.522        2.895
  19   1   6  1       18.061        3.042
   0   2   6  1      665.140       10.010
  -1   2   6  1     1879.070       28.040
   1   2   6  1     1838.210       29.890
  -2   2   6  1     1675.610       25.090
   2   2   6  1     1657.970       24.790
  -3   2   6  1      382.140        6.770
   3   2   6  1      380.980        7.210
  -4   2   6  1      398.360        6.080
   4   2   6  1      397.290        6.050
  -5   2   6  1      180.890        2.870
   5   2   6  1      177.770        2.830
  -6   2   6  1      207.180        3.260
   6   2   6  1      208.610        3.340
  -7   2   6  1      933.610       14.010
   7   2   6  1      915.820       13.750
  -8   2   6  1      170.290        2.830
   8   2   6  1      174.890        2.880
  -9   2   6  1       46.274        1.063
   9   2   6  1       45.032        1.006
 -10   2   6  1      244.390        3.910
  10   2   6  1      238.460        4.160
 -11   2   6  1       33.806        1.006
  11   2   6  1       33.161        0.982
 -12   2   6  1       75.136        1.610
  12   2   6  1       75.925        1.632
 -13   2   6  1       11.320        0.854
  13   2   6  1       12.263        0.876
 -14   2   6  1       22.836        1.085
  14   2   6  1       23.351        1.203
 -15   2   6  1      101.390        2.340
  15   2   6  1      104.190        2.390
 -16   2   6  1       25.630        1.684
  16   2   6  1       25.104        1.655
 -17   2   6  1        8.595        1.689
  17   2   6  1        9.856        1.771
 -18   2   6  1        4.317        2.243
  18   2   6  1        6.565        2.113
 -19   2   6  1       34.693        3.375
  19   2   6  1       36.128        3.896
   0   3   6  1      205.590        3.180
  -1   3   6  1      736.200       11.020
   1   3   6  1      737.560       11.080
  -2   3   6  1      529.290        9.270
   2   3   6  1      537.820        9.400
  -3   3   6  1      167.350        3.140
   3   3   6  1      163.200        3.090
  -4   3   6  1     1277.530       22.790
   4   3   6  1     1254.710       21.670
  -5   3   6  1      280.170        5.070
   5   3   6  1      286.410        5.140
  -6   3   6  1      426.820        6.500
   6   3   6  1      433.560        6.620
  -7   3   6  1      618.030        9.360
   7   3   6  1      612.770        9.470
  -8   3   6  1      205.130        3.320
   8   3   6  1      215.240        3.460
  -9   3   6  1       39.228        1.021
   9   3   6  1       40.447        0.996
 -10   3   6  1       77.093        1.563
  10   3   6  1       75.601        1.486
 -11   3   6  1      161.910        2.740
  11   3   6  1      166.800        2.790
 -12   3   6  1       40.134        1.267
  12   3   6  1       37.262        1.177
 -13   3   6  1       61.510        1.610
  13   3   6  1       61.601        1.746
 -14   3   6  1        0.936        0.865
  14   3   6  1        0.961        0.691
 -15   3   6  1      192.560        4.170
  15   3   6  1      199.920        4.310
 -16   3   6  1       39.347        1.925
  16   3   6  1       41.701        1.821
 -17   3   6  1       20.040        1.981
  17   3   6  1       23.292        1.920
 -18   3   6  1       14.223        2.373
  18   3   6  1       15.698        2.174
 -19   3   6  1       40.785        3.855
  19   3   6  1       48.804        6.656
   0   4   6  1       55.832        1.022
  -1   4   6  1      195.640        3.070
   1   4   6  1      199.260        3.120
  -2   4   6  1        2.542        0.480
   2   4   6  1        1.707        0.322
  -3   4   6  1       65.061        1.427
   3   4   6  1       67.808        1.477
  -4   4   6  1      152.860        2.920
   4   4   6  1      148.400        2.850
  -5   4   6  1      139.020        2.710
   5   4   6  1      139.880        2.740
  -6   4   6  1      249.790        4.600
   6   4   6  1      257.480        4.690
  -7   4   6  1      133.950        2.230
   7   4   6  1      132.210        2.230
  -8   4   6  1       55.000        1.131
   8   4   6  1       52.493        1.113
  -9   4   6  1       10.859        0.626
   9   4   6  1        8.923        0.607
 -10   4   6  1      104.130        1.880
  10   4   6  1      104.540        1.910
 -11   4   6  1       33.187        1.003
  11   4   6  1       33.449        0.978
 -12   4   6  1      352.870        6.390
  12   4   6  1      353.980        6.370
 -13   4   6  1       11.959        0.926
  13   4   6  1       14.439        0.951
 -14   4   6  1       37.258        1.524
  14   4   6  1       37.572        1.316
 -15   4   6  1        1.599        1.053
  15   4   6  1        1.226        0.969
 -16   4   6  1      109.170        3.020
  16   4   6  1      104.990        2.760
 -17   4   6  1       28.329        1.931
  17   4   6  1       27.590        2.070
 -18   4   6  1       46.029        2.450
  18   4   6  1       44.747        2.476
   0   5   6  1       42.799        0.882
  -1   5   6  1      166.890        2.680
   1   5   6  1      168.080        2.700
  -2   5   6  1      148.880        2.850
   2   5   6  1      148.640        2.890
  -3   5   6  1     1003.120       17.420
   3   5   6  1     1017.610       17.600
  -4   5   6  1       32.016        0.993
   4   5   6  1       32.802        0.969
  -5   5   6  1      181.520        3.420
   5   5   6  1      179.560        3.400
  -6   5   6  1      162.150        3.110
   6   5   6  1      162.710        3.130
  -7   5   6  1      262.510        4.840
   7   5   6  1      269.010        5.160
  -8   5   6  1        4.931        0.476
   8   5   6  1        4.978        0.450
  -9   5   6  1      105.380        1.910
   9   5   6  1      103.890        1.950
 -10   5   6  1      137.020        2.350
  10   5   6  1      133.810        2.300
 -11   5   6  1      143.980        2.510
  11   5   6  1      145.330        2.480
 -12   5   6  1      241.350        4.590
  12   5   6  1      242.120        4.530
 -13   5   6  1       21.229        1.113
  13   5   6  1       23.228        1.100
 -14   5   6  1       15.559        1.309
  14   5   6  1       17.154        1.242
 -15   5   6  1       35.690        1.753
  15   5   6  1       32.669        1.533
 -16   5   6  1       50.360        2.109
  16   5   6  1       50.212        2.178
 -17   5   6  1      116.930        3.290
  17   5   6  1      106.710        3.080
 -18   5   6  1       69.483        2.908
  18   5   6  1       67.063        2.788
   0   6   6  1       18.521        0.574
  -1   6   6  1       61.299        1.166
   1   6   6  1       59.915        1.159
  -2   6   6  1       83.075        1.487
   2   6   6  1       87.187        1.662
  -3   6   6  1      301.100        5.480
   3   6   6  1      299.910        5.410
  -4   6   6  1      203.250        3.800
   4   6   6  1      195.540        3.720
  -5   6   6  1       47.104        1.305
   5   6   6  1       46.652        1.224
  -6   6   6  1       51.935        1.421
   6   6   6  1       51.207        1.344
  -7   6   6  1       19.309        1.000
   7   6   6  1       19.824        0.987
  -8   6   6  1       27.623        0.798
   8   6   6  1       27.487        0.817
  -9   6   6  1      208.510        3.410
   9   6   6  1      204.100        3.380
 -10   6   6  1      179.210        2.970
  10   6   6  1      181.800        3.060
 -11   6   6  1       32.793        1.052
  11   6   6  1       33.589        1.018
 -12   6   6  1        0.180        0.633
  12   6   6  1        0.912        0.631
 -13   6   6  1       11.098        1.218
  13   6   6  1       10.907        0.998
 -14   6   6  1        7.061        1.103
  14   6   6  1        5.870        1.079
 -15   6   6  1      144.940        3.500
  15   6   6  1      150.890        3.630
 -16   6   6  1       53.484        2.153
  16   6   6  1       52.766        2.114
 -17   6   6  1       14.909        2.116
  17   6   6  1       12.329        2.116
 -18   6   6  1       30.442        3.001
  18   6   6  1       39.757        3.291
   0   7   6  1      472.230        7.210
  -1   7   6  1      428.810        6.550
   1   7   6  1      423.520        6.480
  -2   7   6  1       83.290        1.532
   2   7   6  1       87.404        1.558
  -3   7   6  1      195.680        3.130
   3   7   6  1      194.670        3.160
  -4   7   6  1      279.030        5.110
   4   7   6  1      269.510        4.950
  -5   7   6  1       25.287        1.102
   5   7   6  1       24.057        1.028
  -6   7   6  1       51.457        1.471
   6   7   6  1       46.992        1.339
  -7   7   6  1      319.230        5.920
   7   7   6  1      303.980        5.740
  -8   7   6  1      194.270        3.800
   8   7   6  1      195.020        3.720
  -9   7   6  1       37.314        1.027
   9   7   6  1       39.187        0.962
 -10   7   6  1      197.720        3.260
  10   7   6  1      193.340        3.230
 -11   7   6  1      170.410        3.430
  11   7   6  1      177.140        3.460
 -12   7   6  1      121.120        2.770
  12   7   6  1      126.770        2.850
 -13   7   6  1      154.560        3.440
  13   7   6  1      146.960        3.300
 -14   7   6  1       10.460        1.293
  14   7   6  1       12.241        1.206
 -15   7   6  1       34.017        1.780
  15   7   6  1       38.080        1.896
 -16   7   6  1       51.653        2.468
  16   7   6  1       56.805        2.430
 -17   7   6  1       99.697        3.372
  17   7   6  1      102.860        3.400
   0   8   6  1      108.260        1.890
  -1   8   6  1      238.760        3.810
   1   8   6  1      247.740        3.920
  -2   8   6  1       53.733        1.139
   2   8   6  1       54.375        1.140
  -3   8   6  1        2.600        0.423
   3   8   6  1        2.798        0.426
  -4   8   6  1       57.178        1.179
   4   8   6  1       54.271        1.116
  -5   8   6  1      146.010        2.910
   5   8   6  1      141.470        2.820
  -6   8   6  1       97.596        2.201
   6   8   6  1       90.290        2.038
  -7   8   6  1       48.511        1.445
   7   8   6  1       46.351        1.359
  -8   8   6  1       99.136        2.254
   8   8   6  1       96.138        2.125
  -9   8   6  1      118.710        2.080
   9   8   6  1      123.490        2.210
 -10   8   6  1       81.228        1.946
  10   8   6  1       79.063        1.572
 -11   8   6  1       64.744        1.807
  11   8   6  1       67.403        1.787
 -12   8   6  1       33.452        1.398
  12   8   6  1       35.021        1.327
 -13   8   6  1       10.944        1.174
  13   8   6  1        9.062        1.171
 -14   8   6  1       82.199        2.424
  14   8   6  1       86.177        2.474
 -15   8   6  1      118.720        3.100
  15   8   6  1      124.850        3.160
 -16   8   6  1       87.550        3.045
  16   8   6  1       95.253        3.134
 -17   8   6  1       28.911        2.948
  17   8   6  1       27.650        2.656
   0   9   6  1      166.380        2.760
  -1   9   6  1       37.410        0.980
   1   9   6  1       39.429        1.056
  -2   9   6  1       16.120        0.688
   2   9   6  1       16.158        0.657
  -3   9   6  1      446.230        6.890
   3   9   6  1      434.370        6.860
  -4   9   6  1       13.686        0.630
   4   9   6  1       11.816        0.607
  -5   9   6  1       31.466        0.850
   5   9   6  1       29.506        0.833
  -6   9   6  1      154.080        2.580
   6   9   6  1      150.250        2.600
  -7   9   6  1       59.389        1.567
   7   9   6  1       57.271        1.320
  -8   9   6  1      121.290        2.100
   8   9   6  1      123.480        2.130
  -9   9   6  1        8.921        0.666
   9   9   6  1       10.473        0.621
 -10   9   6  1      152.890        3.290
  10   9   6  1      156.240        3.360
 -11   9   6  1      269.710        5.530
  11   9   6  1      269.480        5.420
 -12   9   6  1      153.140        3.460
  12   9   6  1      152.480        3.350
 -13   9   6  1      116.960        2.910
  13   9   6  1      123.980        3.100
 -14   9   6  1       32.105        1.754
  14   9   6  1       35.136        2.044
 -15   9   6  1       33.075        1.953
  15   9   6  1       32.589        2.154
 -16   9   6  1       21.455        2.638
  16   9   6  1       25.738        2.380
   0  10   6  1        6.597        0.598
  -1  10   6  1      439.190        7.050
   1  10   6  1      435.620        6.850
  -2  10   6  1       29.195        0.924
   2  10   6  1       30.309        0.944
  -3  10   6  1       14.242        0.679
   3  10   6  1       12.752        0.681
  -4  10   6  1       67.835        1.378
   4  10   6  1       65.011        1.343
  -5  10   6  1       60.651        1.337
   5  10   6  1       61.723        1.375
  -6  10   6  1      140.440        2.530
   6  10   6  1      143.440        2.620
  -7  10   6  1       32.855        0.969
   7  10   6  1       31.959        0.909
  -8  10   6  1       40.655        1.204
   8  10   6  1       41.335        1.177
  -9  10   6  1       20.748        0.969
   9  10   6  1       22.580        0.972
 -10  10   6  1       61.859        1.699
  10  10   6  1       63.958        1.734
 -11  10   6  1       36.692        1.391
  11  10   6  1       37.023        1.391
 -12  10   6  1      149.860        3.550
  12  10   6  1      152.510        3.950
 -13  10   6  1       37.881        1.660
  13  10   6  1       35.182        1.731
 -14  10   6  1       18.058        1.787
  14  10   6  1       17.213        1.910
 -15  10   6  1       23.841        2.192
  15  10   6  1       24.504        2.078
 -16  10   6  1       27.061        4.108
  16  10   6  1       22.398        3.764
   0  11   6  1        5.875        0.688
  -1  11   6  1      298.350        4.970
   1  11   6  1      297.030        5.030
  -2  11   6  1       16.596        0.766
   2  11   6  1       18.154        0.832
  -3  11   6  1       99.333        1.904
   3  11   6  1      103.670        1.950
  -4  11   6  1       51.796        1.254
   4  11   6  1       49.521        1.242
  -5  11   6  1      246.990        4.250
   5  11   6  1      255.120        4.490
  -6  11   6  1      102.090        2.130
   6  11   6  1       97.459        2.057
  -7  11   6  1       78.757        1.785
   7  11   6  1       78.963        1.759
  -8  11   6  1        3.661        0.787
   8  11   6  1        4.189        0.681
  -9  11   6  1       31.574        1.193
   9  11   6  1       29.485        1.108
 -10  11   6  1       21.983        1.169
  10  11   6  1       22.339        1.057
 -11  11   6  1       31.235        1.417
  11  11   6  1       31.762        1.567
 -12  11   6  1        3.585        1.227
  12  11   6  1        4.144        1.317
 -13  11   6  1       68.792        2.223
  13  11   6  1       73.837        2.464
 -14  11   6  1        1.102        1.750
  14  11   6  1        1.481        1.607
 -15  11   6  1        4.894        3.324
  15  11   6  1        5.325        2.488
   0  12   6  1       51.204        1.423
  -1  12   6  1       60.611        1.581
   1  12   6  1       58.446        1.526
  -2  12   6  1      463.860        8.400
   2  12   6  1      457.030        8.350
  -3  12   6  1       28.522        1.149
   3  12   6  1       24.579        0.997
  -4  12   6  1      241.710        4.930
   4  12   6  1      230.730        4.500
  -5  12   6  1       12.983        0.955
   5  12   6  1       11.366        0.837
  -6  12   6  1       16.154        0.967
   6  12   6  1       15.294        0.961
  -7  12   6  1      192.270        4.070
   7  12   6  1      188.850        3.640
  -8  12   6  1       72.686        1.930
   8  12   6  1       74.036        1.961
  -9  12   6  1       41.310        1.464
   9  12   6  1       42.699        1.488
 -10  12   6  1        4.584        1.040
  10  12   6  1        4.617        1.104
 -11  12   6  1       35.074        2.471
  11  12   6  1       43.628        2.910
 -12  12   6  1       95.681        3.820
  12  12   6  1       93.883        3.945
 -13  12   6  1       17.884        2.901
  13  12   6  1       24.208        3.380
 -14  12   6  1       58.061        3.648
  14  12   6  1       65.543        3.877
   0  13   6  1       41.767        1.521
  -1  13   6  1      103.420        2.310
   1  13   6  1      100.820        2.470
  -2  13   6  1        2.533        0.850
   2  13   6  1        3.236        0.836
  -3  13   6  1       62.659        1.738
   3  13   6  1       59.848        1.667
  -4  13   6  1       50.153        1.663
   4  13   6  1       47.611        1.692
  -5  13   6  1      101.810        2.310
   5  13   6  1       97.836        2.238
  -6  13   6  1       38.809        1.387
   6  13   6  1       37.473        1.399
  -7  13   6  1       34.120        1.486
   7  13   6  1       30.494        1.371
  -8  13   6  1       19.930        1.374
   8  13   6  1       19.184        1.345
  -9  13   6  1       32.369        1.538
   9  13   6  1       35.992        1.726
 -10  13   6  1       23.002        2.473
  10  13   6  1       20.732        2.482
 -11  13   6  1       58.479        3.099
  11  13   6  1       57.059        3.270
 -12  13   6  1        8.603        3.212
  12  13   6  1        9.003        2.621
 -13  13   6  1       29.661        3.865
  13  13   6  1       25.322        3.290
   0  14   6  1       36.989        1.465
  -1  14   6  1        6.771        0.935
   1  14   6  1        5.253        1.015
  -2  14   6  1      117.740        2.760
   2  14   6  1      112.030        2.590
  -3  14   6  1       43.694        1.577
   3  14   6  1       44.793        1.576
  -4  14   6  1      251.580        5.310
   4  14   6  1      265.910        5.030
  -5  14   6  1       31.734        1.714
   5  14   6  1       33.324        1.748
  -6  14   6  1       26.412        1.620
   6  14   6  1       24.147        1.570
  -7  14   6  1      133.090        3.340
   7  14   6  1      129.970        3.150
  -8  14   6  1       13.627        1.466
   8  14   6  1       12.986        1.628
  -9  14   6  1       42.626        2.299
   9  14   6  1       40.554        1.894
 -10  14   6  1       25.716        2.606
  10  14   6  1       37.736        3.373
 -11  14   6  1       13.151        2.775
  11  14   6  1       11.455        2.773
 -12  14   6  1       48.793        4.202
  12  14   6  1       55.985        4.785
   0  15   6  1        0.751        1.237
  -1  15   6  1       98.092        2.618
   1  15   6  1       99.487        2.651
  -2  15   6  1        8.183        1.357
   2  15   6  1        4.429        1.115
  -3  15   6  1      142.580        3.130
   3  15   6  1      144.620        3.340
  -4  15   6  1        9.495        1.501
   4  15   6  1       10.073        1.667
  -5  15   6  1        8.869        1.632
   5  15   6  1        9.158        1.621
  -6  15   6  1        6.261        1.568
   6  15   6  1        4.572        1.282
  -7  15   6  1       68.292        2.472
   7  15   6  1       67.523        2.529
  -8  15   6  1       24.622        2.063
   8  15   6  1       25.596        1.965
  -9  15   6  1        3.128        1.879
   9  15   6  1        4.637        1.885
 -10  15   6  1       60.541        3.914
  10  15   6  1       62.876        3.868
   0  16   6  1       12.226        1.869
  -1  16   6  1      104.670        2.780
   1  16   6  1      107.770        2.890
  -2  16   6  1       39.039        2.257
   2  16   6  1       39.045        2.215
  -3  16   6  1       13.506        1.928
   3  16   6  1       15.499        1.949
  -4  16   6  1      160.810        4.520
   4  16   6  1      157.170        4.100
  -5  16   6  1       42.543        2.393
   5  16   6  1       41.091        2.401
  -6  16   6  1       17.438        2.320
   6  16   6  1        9.360        1.949
  -7  16   6  1        3.035        2.220
   7  16   6  1        2.866        1.953
  -8  16   6  1       59.883        3.071
   8  16   6  1       59.896        3.032
  -9  16   6  1       52.493        6.742
   0  17   6  1       10.346        2.622
  -1  17   6  1       17.958        2.146
   1  17   6  1       18.107        2.523
  -2  17   6  1       76.157        3.107
   2  17   6  1       76.021        3.205
  -3  17   6  1       33.317        2.543
   3  17   6  1       31.169        2.547
  -4  17   6  1       30.078        2.585
   4  17   6  1       27.736        2.382
  -5  17   6  1       24.572        2.649
   5  17   6  1       20.472        2.673
  -6  17   6  1       16.885        3.451
   6  17   6  1       14.284        2.704
   0  18   6  1       10.690        3.711
  -1  18   6  1       20.893        4.998
   1  18   6  1       26.888        4.472
  -2  18   6  1       37.420        8.415
   2  18   6  1       30.693        7.675
   0   0   7  1        0.562        0.354
   1   0   7  1      176.380        2.800
   2   0   7  1      708.630       10.660
   3   0   7  1      467.810        7.110
   4   0   7  1      461.280        7.240
   5   0   7  1      455.580        6.960
   6   0   7  1        0.334        0.256
   7   0   7  1      379.310        5.830
   8   0   7  1      350.910        5.640
   9   0   7  1       10.322        0.669
  10   0   7  1      435.830        6.720
  11   0   7  1      133.910        2.330
  12   0   7  1       22.606        1.010
  13   0   7  1       90.550        2.069
  14   0   7  1        0.895        1.001
  15   0   7  1       69.926        1.979
  16   0   7  1      174.340        3.720
  17   0   7  1      162.880        4.380
  18   0   7  1        8.668        2.401
   0   1   7  1      724.070       10.870
  -1   1   7  1       17.982        0.507
   1   1   7  1       17.201        0.517
  -2   1   7  1      294.400        4.620
   2   1   7  1      289.340        4.780
  -3   1   7  1      182.580        2.880
   3   1   7  1      182.570        2.880
  -4   1   7  1      114.170        1.910
   4   1   7  1      109.260        1.830
  -5   1   7  1      378.380        6.070
   5   1   7  1      372.310        5.730
  -6   1   7  1      377.680        5.830
   6   1   7  1      376.900        5.810
  -7   1   7  1      206.850        3.380
   7   1   7  1      206.700        3.300
  -8   1   7  1       45.330        1.051
   8   1   7  1       42.993        1.034
  -9   1   7  1       52.578        1.125
   9   1   7  1       51.439        1.185
 -10   1   7  1      275.820        4.400
  10   1   7  1      278.280        4.450
 -11   1   7  1       37.984        1.134
  11   1   7  1       39.000        1.060
 -12   1   7  1       37.242        1.249
  12   1   7  1       37.189        1.193
 -13   1   7  1      100.710        2.220
  13   1   7  1      103.560        2.250
 -14   1   7  1       15.491        1.066
  14   1   7  1       14.048        1.074
 -15   1   7  1       24.917        1.298
  15   1   7  1       26.884        1.414
 -16   1   7  1      317.830        6.000
  16   1   7  1      326.880        6.260
 -17   1   7  1      100.440        2.960
  17   1   7  1       95.758        2.841
 -18   1   7  1       65.054        3.095
  18   1   7  1       67.640        3.138
   0   2   7  1      426.360        6.610
  -1   2   7  1       64.436        1.151
   1   2   7  1       65.526        1.156
  -2   2   7  1      430.380        6.530
   2   2   7  1      429.330        6.510
  -3   2   7  1      273.620        4.270
   3   2   7  1      271.170        4.180
  -4   2   7  1        3.930        0.302
   4   2   7  1        3.868        0.312
  -5   2   7  1       30.076        0.720
   5   2   7  1       28.960        0.683
  -6   2   7  1      152.500        2.480
   6   2   7  1      153.080        2.690
  -7   2   7  1      204.180        3.280
   7   2   7  1      203.780        3.350
  -8   2   7  1      236.860        4.110
   8   2   7  1      238.270        3.820
  -9   2   7  1       91.069        1.714
   9   2   7  1       90.801        1.716
 -10   2   7  1       27.598        0.856
  10   2   7  1       27.729        0.835
 -11   2   7  1       77.579        1.544
  11   2   7  1       77.695        1.649
 -12   2   7  1       79.360        1.795
  12   2   7  1       80.096        1.860
 -13   2   7  1       88.181        2.006
  13   2   7  1       87.602        1.996
 -14   2   7  1       81.650        2.007
  14   2   7  1       81.036        1.890
 -15   2   7  1       51.286        1.607
  15   2   7  1       54.054        1.717
 -16   2   7  1       44.671        2.098
  16   2   7  1       42.212        1.939
 -17   2   7  1       36.866        2.068
  17   2   7  1       35.657        2.266
 -18   2   7  1       27.683        2.553
  18   2   7  1       32.018        2.852
   0   3   7  1       21.021        0.558
  -1   3   7  1      265.110        4.100
   1   3   7  1      262.170        4.060
  -2   3   7  1      281.580        5.030
   2   3   7  1      282.730        5.070
  -3   3   7  1      486.620        8.580
   3   3   7  1      472.880        8.300
  -4   3   7  1       77.347        1.686
   4   3   7  1       77.882        1.665
  -5   3   7  1       25.361        0.908
   5   3   7  1       23.017        0.900
  -6   3   7  1      357.040        6.420
   6   3   7  1      355.660        6.330
  -7   3   7  1       16.609        0.565
   7   3   7  1       16.553        0.593
  -8   3   7  1      172.100        2.800
   8   3   7  1      175.150        2.930
  -9   3   7  1       36.133        0.961
   9   3   7  1       34.588        0.943
 -10   3   7  1      119.950        2.140
  10   3   7  1      118.500        2.090
 -11   3   7  1      246.430        3.960
  11   3   7  1      247.080        4.100
 -12   3   7  1       15.144        0.872
  12   3   7  1       14.239        0.823
 -13   3   7  1       37.569        1.359
  13   3   7  1       37.184        1.312
 -14   3   7  1       72.555        1.902
  14   3   7  1       72.328        1.914
 -15   3   7  1       13.148        1.257
  15   3   7  1       15.053        1.249
 -16   3   7  1        2.770        1.611
  16   3   7  1        2.462        1.385
 -17   3   7  1      127.790        3.470
  17   3   7  1      125.270        3.420
 -18   3   7  1       54.786        2.873
  18   3   7  1       53.233        2.716
   0   4   7  1      500.570        7.570
  -1   4   7  1      383.020        5.840
   1   4   7  1      384.980        5.840
  -2   4   7  1      780.430       14.000
   2   4   7  1      811.680       14.530
  -3   4   7  1      675.270       11.770
   3   4   7  1      686.040       11.990
  -4   4   7  1      133.720        2.620
   4   4   7  1      134.320        2.660
  -5   4   7  1      254.630        4.710
   5   4   7  1      255.860        4.660
  -6   4   7  1      110.780        2.320
   6   4   7  1      110.440        2.470
  -7   4   7  1      213.750        4.020
   7   4   7  1      208.470        3.910
  -8   4   7  1       95.580        1.727
   8   4   7  1       95.838        1.732
  -9   4   7  1      117.300        2.040
   9   4   7  1      116.200        2.140
 -10   4   7  1      159.740        2.670
  10   4   7  1      160.770        2.670
 -11   4   7  1       46.138        1.154
  11   4   7  1       45.611        1.112
 -12   4   7  1       45.492        1.303
  12   4   7  1       45.802        1.368
 -13   4   7  1       23.121        1.181
  13   4   7  1       24.416        1.078
 -14   4   7  1        4.661        0.883
  14   4   7  1        4.068        0.925
 -15   4   7  1       82.771        2.414
  15   4   7  1       82.499        2.284
 -16   4   7  1      179.660        4.120
  16   4   7  1      175.370        4.110
 -17   4   7  1        1.965        1.643
  17   4   7  1        3.885        1.691
 -18   4   7  1        4.839        2.362
  18   4   7  1        7.602        2.207
   0   5   7  1      362.600        5.550
  -1   5   7  1      103.330        1.740
   1   5   7  1      105.820        1.840
  -2   5   7  1      207.470        3.830
   2   5   7  1      207.170        3.850
  -3   5   7  1      127.840        2.520
   3   5   7  1      127.740        2.540
  -4   5   7  1      147.540        2.870
   4   5   7  1      143.430        2.820
  -5   5   7  1      249.520        4.650
   5   5   7  1      245.880        4.500
  -6   5   7  1      215.000        4.040
   6   5   7  1      216.910        4.060
  -7   5   7  1      248.890        4.670
   7   5   7  1      253.080        4.730
  -8   5   7  1      485.290        8.660
   8   5   7  1      474.470        8.460
  -9   5   7  1      135.730        2.600
   9   5   7  1      133.790        2.270
 -10   5   7  1       60.228        1.301
  10   5   7  1       60.392        1.276
 -11   5   7  1       76.352        1.653
  11   5   7  1       76.881        1.781
 -12   5   7  1      216.010        4.110
  12   5   7  1      216.700        4.240
 -13   5   7  1        9.813        1.053
  13   5   7  1        9.493        0.898
 -14   5   7  1       80.040        2.188
  14   5   7  1       82.894        2.253
 -15   5   7  1       22.117        1.629
  15   5   7  1       25.807        1.520
 -16   5   7  1       70.625        2.500
  16   5   7  1       68.224        2.552
 -17   5   7  1       26.078        2.226
  17   5   7  1       26.812        2.435
 -18   5   7  1       14.682        2.936
  18   5   7  1       13.627        3.058
   0   6   7  1       33.005        0.793
  -1   6   7  1      490.800        7.460
   1   6   7  1      485.730        7.350
  -2   6   7  1      162.420        3.100
   2   6   7  1      165.290        3.170
  -3   6   7  1        6.082        0.680
   3   6   7  1        5.962        0.723
  -4   6   7  1      256.450        4.710
   4   6   7  1      255.420        4.690
  -5   6   7  1       81.120        1.816
   5   6   7  1       80.595        1.869
  -6   6   7  1      285.130        5.240
   6   6   7  1      287.510        5.290
  -7   6   7  1       50.783        1.448
   7   6   7  1       50.755        1.407
  -8   6   7  1      174.960        3.400
   8   6   7  1      179.490        3.890
  -9   6   7  1       85.278        2.030
   9   6   7  1       83.127        1.985
 -10   6   7  1        4.911        0.849
  10   6   7  1        6.240        0.621
 -11   6   7  1       66.350        1.600
  11   6   7  1       68.626        1.541
 -12   6   7  1       27.398        1.095
  12   6   7  1       27.214        1.034
 -13   6   7  1      102.500        2.510
  13   6   7  1      103.460        2.570
 -14   6   7  1       40.682        1.824
  14   6   7  1       41.110        1.691
 -15   6   7  1       51.735        2.019
  15   6   7  1       55.954        2.133
 -16   6   7  1       20.908        1.877
  16   6   7  1       21.492        1.879
 -17   6   7  1       41.063        2.578
  17   6   7  1       39.266        2.604
   0   7   7  1      299.320        4.630
  -1   7   7  1       95.539        1.673
   1   7   7  1       94.308        1.687
  -2   7   7  1      246.120        4.030
   2   7   7  1      241.660        3.790
  -3   7   7  1      395.810        7.070
   3   7   7  1      396.770        7.090
  -4   7   7  1       29.803        1.133
   4   7   7  1       31.801        1.127
  -5   7   7  1      100.200        2.170
   5   7   7  1       97.459        2.120
  -6   7   7  1      202.570        3.840
   6   7   7  1      202.320        3.860
  -7   7   7  1       28.048        1.096
   7   7   7  1       29.652        1.158
  -8   7   7  1       87.038        1.993
   8   7   7  1       87.700        2.006
  -9   7   7  1       98.608        2.277
   9   7   7  1      100.030        2.160
 -10   7   7  1        5.106        0.833
  10   7   7  1        1.833        0.749
 -11   7   7  1       14.106        1.273
  11   7   7  1       12.324        1.125
 -12   7   7  1        4.533        0.805
  12   7   7  1        7.122        0.899
 -13   7   7  1        1.920        0.893
  13   7   7  1        2.252        0.938
 -14   7   7  1       17.200        1.547
  14   7   7  1       15.392        1.424
 -15   7   7  1       56.204        2.104
  15   7   7  1       58.642        2.214
 -16   7   7  1       25.542        2.096
  16   7   7  1       23.694        2.059
 -17   7   7  1        4.769        2.439
  17   7   7  1        7.316        2.345
   0   8   7  1        0.625        0.385
  -1   8   7  1       21.939        0.757
   1   8   7  1       22.187        0.728
  -2   8   7  1       78.853        1.488
   2   8   7  1       79.542        1.638
  -3   8   7  1      267.610        4.940
   3   8   7  1      268.850        4.960
  -4   8   7  1       58.721        1.471
   4   8   7  1       56.247        1.495
  -5   8   7  1       52.121        1.581
   5   8   7  1       53.107        1.462
  -6   8   7  1      314.040        5.710
   6   8   7  1      319.260        5.850
  -7   8   7  1       60.100        1.604
   7   8   7  1       58.545        1.681
  -8   8   7  1      253.690        4.730
   8   8   7  1      258.510        5.050
  -9   8   7  1      133.560        3.130
   9   8   7  1      133.940        3.160
 -10   8   7  1       23.263        1.250
  10   8   7  1       20.168        1.277
 -11   8   7  1       15.241        1.629
  11   8   7  1       16.990        1.658
 -12   8   7  1      217.370        5.980
  12   8   7  1      213.870        5.930
 -13   8   7  1       11.029        1.330
  13   8   7  1       11.412        1.091
 -14   8   7  1       13.863        1.351
  14   8   7  1       15.487        1.477
 -15   8   7  1       26.508        1.790
  15   8   7  1       27.463        2.017
 -16   8   7  1       49.465        2.387
  16   8   7  1       55.095        2.602
   0   9   7  1      202.080        3.280
  -1   9   7  1      266.040        4.270
   1   9   7  1      265.520        4.190
  -2   9   7  1      122.760        2.390
   2   9   7  1      120.810        2.130
  -3   9   7  1      114.400        2.080
   3   9   7  1      110.950        2.150
  -4   9   7  1       17.048        1.029
   4   9   7  1       15.534        1.029
  -5   9   7  1       14.119        1.025
   5   9   7  1       12.158        0.944
  -6   9   7  1       95.238        2.148
   6   9   7  1       96.015        2.148
  -7   9   7  1       33.663        1.315
   7   9   7  1       33.244        1.218
  -8   9   7  1       42.341        1.532
   8   9   7  1       42.582        1.610
  -9   9   7  1       21.373        1.457
   9   9   7  1       24.145        1.413
 -10   9   7  1       17.098        1.518
  10   9   7  1       17.936        1.670
 -11   9   7  1      297.620        7.980
  11   9   7  1      313.710        8.080
 -12   9   7  1       20.896        1.864
  12   9   7  1       24.397        2.042
 -13   9   7  1      182.420        5.440
  13   9   7  1      178.360        5.760
 -14   9   7  1       83.779        3.498
  14   9   7  1       85.460        3.358
 -15   9   7  1       38.368        3.103
  15   9   7  1       41.207        3.248
 -16   9   7  1       24.932        3.785
  16   9   7  1       21.743        3.306
   0  10   7  1       50.149        1.238
  -1  10   7  1      254.930        4.080
   1  10   7  1      250.100        3.970
  -2  10   7  1      107.030        1.920
   2  10   7  1      103.700        1.880
  -3  10   7  1      329.260        5.140
   3  10   7  1      320.490        5.580
  -4  10   7  1      177.030        2.910
   4  10   7  1      175.010        2.950
  -5  10   7  1       64.944        1.915
   5  10   7  1       67.331        1.672
  -6  10   7  1       82.404        2.434
   6  10   7  1       84.163        2.481
  -7  10   7  1      103.590        2.730
   7  10   7  1      102.770        2.740
  -8  10   7  1      147.850        3.760
   8  10   7  1      140.860        4.120
  -9  10   7  1       15.260        1.485
   9  10   7  1       13.426        1.538
 -10  10   7  1      341.970        9.020
  10  10   7  1      340.270        8.740
 -11  10   7  1       48.099        2.321
  11  10   7  1       47.284        2.403
 -12  10   7  1      120.210        4.120
  12  10   7  1      123.370        4.520
 -13  10   7  1      106.560        3.590
  13  10   7  1      102.530        3.900
 -14  10   7  1       10.952        2.578
  14  10   7  1       15.579        2.515
 -15  10   7  1       16.640        3.196
  15  10   7  1       19.193        3.128
   0  11   7  1       69.892        1.672
  -1  11   7  1       85.298        1.871
   1  11   7  1       82.332        1.828
  -2  11   7  1      242.080        4.500
   2  11   7  1      246.920        4.550
  -3  11   7  1       16.224        0.871
   3  11   7  1       16.202        0.863
  -4  11   7  1        3.858        0.697
   4  11   7  1        3.961        0.561
  -5  11   7  1      286.910        6.520
   5  11   7  1      283.210        6.450
  -6  11   7  1       23.523        1.479
   6  11   7  1       22.872        1.424
  -7  11   7  1       29.863        1.773
   7  11   7  1       26.435        1.557
  -8  11   7  1       18.169        1.599
   8  11   7  1       16.648        1.577
  -9  11   7  1       33.750        1.877
   9  11   7  1       31.514        1.953
 -10  11   7  1      115.650        3.650
  10  11   7  1      122.130        3.980
 -11  11   7  1      112.310        3.980
  11  11   7  1      106.840        3.780
 -12  11   7  1       10.435        1.983
  12  11   7  1        9.635        2.466
 -13  11   7  1       48.147        3.191
  13  11   7  1       44.146        2.998
 -14  11   7  1        3.181        2.607
  14  11   7  1        0.095        2.218
   0  12   7  1      182.870        3.510
  -1  12   7  1       43.867        1.430
   1  12   7  1       42.007        1.349
  -2  12   7  1      201.630        3.870
   2  12   7  1      201.070        3.830
  -3  12   7  1       79.831        1.923
   3  12   7  1       79.242        1.772
  -4  12   7  1       47.841        1.494
   4  12   7  1       45.755        1.277
  -5  12   7  1       67.584        1.684
   5  12   7  1       69.814        1.711
  -6  12   7  1        1.068        1.254
   6  12   7  1        0.494        0.986
  -7  12   7  1       28.427        1.744
   7  12   7  1       27.913        1.636
  -8  12   7  1        2.357        1.439
   8  12   7  1        2.546        1.699
  -9  12   7  1       33.872        2.194
   9  12   7  1       36.398        2.321
 -10  12   7  1       32.725        2.232
  10  12   7  1       35.552        2.397
 -11  12   7  1       24.944        2.714
  11  12   7  1       27.277        2.297
 -12  12   7  1       25.776        2.717
  12  12   7  1       21.035        3.144
 -13  12   7  1        4.896        2.980
  13  12   7  1        4.158        3.160
 -14  12   7  1       25.895        5.107
   0  13   7  1        5.880        1.035
  -1  13   7  1        0.129        0.834
   1  13   7  1        0.711        0.786
  -2  13   7  1       16.306        1.202
   2  13   7  1       20.261        1.042
  -3  13   7  1       56.915        1.682
   3  13   7  1       58.247        1.617
  -4  13   7  1       78.104        1.995
   4  13   7  1       78.037        1.975
  -5  13   7  1       30.670        1.257
   5  13   7  1       29.753        1.216
  -6  13   7  1       16.526        1.618
   6  13   7  1       17.074        1.494
  -7  13   7  1      104.860        3.440
   7  13   7  1      110.420        3.650
  -8  13   7  1       20.425        2.421
   8  13   7  1       18.479        2.236
  -9  13   7  1        9.145        2.019
   9  13   7  1        8.658        2.601
 -10  13   7  1       42.621        2.513
  10  13   7  1       45.571        2.758
 -11  13   7  1       38.499        3.177
  11  13   7  1       35.175        3.270
 -12  13   7  1        2.244        3.004
  12  13   7  1        2.596        2.728
   0  14   7  1        2.810        1.176
  -1  14   7  1       12.787        1.262
   1  14   7  1       13.293        1.244
  -2  14   7  1      244.810        4.740
   2  14   7  1      235.900        4.540
  -3  14   7  1       57.934        1.812
   3  14   7  1       62.742        1.931
  -4  14   7  1      226.100        4.380
   4  14   7  1      210.550        4.150
  -5  14   7  1      196.880        4.250
   5  14   7  1      192.250        4.270
  -6  14   7  1       36.163        1.696
   6  14   7  1       32.903        1.695
  -7  14   7  1      112.410        3.860
   7  14   7  1      108.140        3.920
  -8  14   7  1       78.924        3.212
   8  14   7  1       74.384        3.405
  -9  14   7  1        2.879        2.366
   9  14   7  1        2.403        2.158
 -10  14   7  1       40.016        3.176
  10  14   7  1       41.379        3.180
 -11  14   7  1        9.856        3.502
  11  14   7  1        4.556        2.837
   0  15   7  1       19.560        1.580
  -1  15   7  1       20.425        1.659
   1  15   7  1       21.097        1.686
  -2  15   7  1       61.894        2.223
   2  15   7  1       59.662        2.066
  -3  15   7  1       86.507        2.500
   3  15   7  1       87.381        2.457
  -4  15   7  1       20.947        1.883
   4  15   7  1       22.060        1.829
  -5  15   7  1        0.668        1.471
   5  15   7  1        1.086        1.788
  -6  15   7  1        4.630        1.465
   6  15   7  1        6.208        1.404
  -7  15   7  1       20.530        2.635
   7  15   7  1       26.411        3.214
  -8  15   7  1       17.779        2.937
   8  15   7  1       17.507        3.196
  -9  15   7  1       32.211        3.243
   9  15   7  1       29.138        2.953
 -10  15   7  1      118.500        5.910
  10  15   7  1      119.450        5.430
   0  16   7  1       21.537        1.907
  -1  16   7  1       31.590        2.004
   1  16   7  1       35.996        2.101
  -2  16   7  1        4.459        1.652
   2  16   7  1        7.205        1.989
  -3  16   7  1       79.431        2.838
   3  16   7  1       78.985        2.772
  -4  16   7  1       25.007        2.119
   4  16   7  1       21.860        1.992
  -5  16   7  1      144.050        3.920
   5  16   7  1      132.740        3.670
  -6  16   7  1        3.035        1.878
   6  16   7  1        3.794        1.950
  -7  16   7  1       31.475        3.350
   7  16   7  1       29.053        3.151
  -8  16   7  1       99.806        4.599
   8  16   7  1      116.400        5.270
   0  17   7  1       93.965        3.250
  -1  17   7  1       15.511        2.333
   1  17   7  1       18.613        2.178
  -2  17   7  1       16.031        2.722
   2  17   7  1       12.046        2.339
  -3  17   7  1        5.169        2.568
   3  17   7  1        6.757        2.490
  -4  17   7  1        1.098        2.434
   4  17   7  1        2.222        2.204
  -5  17   7  1       17.222        3.369
   5  17   7  1       17.382        2.758
   0   0   8  1      273.860        5.990
   1   0   8  1      206.030        3.240
   2   0   8  1        1.513        0.291
   3   0   8  1       90.019        1.562
   4   0   8  1      111.900        1.890
   5   0   8  1        0.516        0.308
   6   0   8  1        2.181        0.428
   7   0   8  1        0.913        0.319
   8   0   8  1       96.782        1.751
   9   0   8  1       10.568        0.722
  10   0   8  1       42.973        1.058
  11   0   8  1      179.880        3.210
  12   0   8  1      371.720        6.670
  13   0   8  1       82.090        1.939
  14   0   8  1        9.732        1.029
  15   0   8  1       61.057        2.052
  16   0   8  1       96.476        2.694
  17   0   8  1        5.687        2.185
  18   0   8  1       27.883        2.662
   0   1   8  1        0.527        0.265
  -1   1   8  1      116.880        1.930
   1   1   8  1      116.570        1.920
  -2   1   8  1     1485.900       22.160
   2   1   8  1     1476.790       22.090
  -3   1   8  1      329.450        5.060
   3   1   8  1      319.850        4.920
  -4   1   8  1       16.704        0.576
   4   1   8  1       15.001        0.573
  -5   1   8  1      227.620        3.580
   5   1   8  1      223.190        3.500
  -6   1   8  1      234.570        3.700
   6   1   8  1      235.530        3.720
  -7   1   8  1      351.470        5.730
   7   1   8  1      360.000        5.570
  -8   1   8  1       39.910        0.982
   8   1   8  1       36.178        0.920
  -9   1   8  1       88.312        1.639
   9   1   8  1       87.557        1.669
 -10   1   8  1      104.030        1.900
  10   1   8  1      104.060        1.910
 -11   1   8  1      246.870        4.270
  11   1   8  1      244.270        4.310
 -12   1   8  1      289.020        6.160
  12   1   8  1      277.220        5.110
 -13   1   8  1       25.447        1.196
  13   1   8  1       26.915        1.135
 -14   1   8  1       12.737        1.231
  14   1   8  1       11.782        1.121
 -15   1   8  1       76.857        2.149
  15   1   8  1       76.742        2.149
 -16   1   8  1        8.876        1.562
  16   1   8  1        7.455        1.363
 -17   1   8  1       20.205        2.070
  17   1   8  1       21.664        2.219
 -18   1   8  1       69.779        3.175
  18   1   8  1       65.633        3.317
   0   2   8  1       34.256        0.771
  -1   2   8  1      181.020        2.880
   1   2   8  1      181.190        2.860
  -2   2   8  1      128.080        2.090
   2   2   8  1      126.630        2.080
  -3   2   8  1       93.372        1.609
   3   2   8  1       92.878        1.667
  -4   2   8  1       37.634        0.806
   4   2   8  1       38.019        0.827
  -5   2   8  1      304.060        4.880
   5   2   8  1      309.370        4.900
  -6   2   8  1      297.260        4.630
   6   2   8  1      298.270        4.650
  -7   2   8  1      144.140        2.400
   7   2   8  1      142.190        2.390
  -8   2   8  1      171.030        2.830
   8   2   8  1      171.030        2.820
  -9   2   8  1       36.652        0.965
   9   2   8  1       35.808        0.924
 -10   2   8  1       21.183        0.813
  10   2   8  1       20.896        0.746
 -11   2   8  1       19.393        0.873
  11   2   8  1       19.379        0.885
 -12   2   8  1       32.443        1.149
  12   2   8  1       28.771        1.153
 -13   2   8  1       41.930        1.480
  13   2   8  1       40.100        1.373
 -14   2   8  1       26.425        1.302
  14   2   8  1       25.881        1.476
 -15   2   8  1       36.861        1.871
  15   2   8  1       40.367        1.596
 -16   2   8  1      149.030        3.660
  16   2   8  1      147.880        3.710
 -17   2   8  1       66.972        2.874
  17   2   8  1       65.437        2.680
 -18   2   8  1        2.869        1.854
  18   2   8  1        3.542        2.622
   0   3   8  1       92.097        1.584
  -1   3   8  1      591.350        8.930
   1   3   8  1      574.920        8.690
  -2   3   8  1      963.050       14.390
   2   3   8  1      911.530       13.660
  -3   3   8  1       23.723        0.828
   3   3   8  1       23.418        0.850
  -4   3   8  1     1173.310       20.320
   4   3   8  1     1183.520       20.470
  -5   3   8  1      186.630        3.520
   5   3   8  1      185.870        3.810
  -6   3   8  1       93.497        2.049
   6   3   8  1       88.222        1.895
  -7   3   8  1      108.520        2.280
   7   3   8  1      108.860        2.350
  -8   3   8  1      324.850        5.040
   8   3   8  1      328.670        5.090
  -9   3   8  1       50.349        1.121
   9   3   8  1       50.482        1.183
 -10   3   8  1       52.023        1.235
  10   3   8  1       49.934        1.173
 -11   3   8  1       93.435        1.894
  11   3   8  1       94.122        1.980
 -12   3   8  1       37.590        1.233
  12   3   8  1       36.355        1.297
 -13   3   8  1       34.961        1.408
  13   3   8  1       33.528        1.262
 -14   3   8  1       76.323        1.963
  14   3   8  1       79.690        2.044
 -15   3   8  1      131.180        3.230
  15   3   8  1      135.380        3.300
 -16   3   8  1       45.670        2.021
  16   3   8  1       49.908        2.111
 -17   3   8  1       87.129        2.957
  17   3   8  1       91.639        3.082
 -18   3   8  1       32.123        2.561
  18   3   8  1       37.560        2.870
   0   4   8  1       36.131        0.827
  -1   4   8  1      190.480        3.000
   1   4   8  1      189.580        2.990
  -2   4   8  1      249.210        4.540
   2   4   8  1      252.250        4.630
  -3   4   8  1      391.700        6.990
   3   4   8  1      391.590        6.990
  -4   4   8  1       94.291        1.997
   4   4   8  1       93.563        1.986
  -5   4   8  1      115.080        2.390
   5   4   8  1      116.750        2.420
  -6   4   8  1       43.056        1.281
   6   4   8  1       42.629        1.289
  -7   4   8  1       99.079        2.094
   7   4   8  1      104.470        2.240
  -8   4   8  1      116.930        2.430
   8   4   8  1      114.820        2.400
  -9   4   8  1      144.720        2.860
   9   4   8  1      146.330        2.930
 -10   4   8  1       93.660        1.759
  10   4   8  1       99.379        1.815
 -11   4   8  1        1.551        0.606
  11   4   8  1        2.167        0.524
 -12   4   8  1       26.644        1.070
  12   4   8  1       25.351        0.990
 -13   4   8  1        2.468        0.817
  13   4   8  1        2.567        0.782
 -14   4   8  1       19.938        1.361
  14   4   8  1       18.723        1.306
 -15   4   8  1       65.145        2.221
  15   4   8  1       64.977        2.331
 -16   4   8  1       59.630        2.466
  16   4   8  1       58.236        2.368
 -17   4   8  1       53.443        2.594
  17   4   8  1       55.665        2.859
 -18   4   8  1       77.300        4.272
  18   4   8  1       85.080        4.403
   0   5   8  1      348.170        5.380
  -1   5   8  1      127.810        2.140
   1   5   8  1      128.920        2.160
  -2   5   8  1      144.050        2.790
   2   5   8  1      144.170        2.820
  -3   5   8  1      466.650        8.240
   3   5   8  1      464.220        8.240
  -4   5   8  1      116.520        2.390
   4   5   8  1      116.930        2.420
  -5   5   8  1      149.370        2.970
   5   5   8  1      153.250        3.040
  -6   5   8  1      405.900        7.260
   6   5   8  1      403.720        7.230
  -7   5   8  1      197.920        3.870
   7   5   8  1      201.150        3.830
  -8   5   8  1       26.407        1.126
   8   5   8  1       24.555        1.110
  -9   5   8  1      158.190        3.270
   9   5   8  1      169.430        3.400
 -10   5   8  1        1.757        0.738
  10   5   8  1        2.692        0.844
 -11   5   8  1       28.269        0.913
  11   5   8  1       28.993        0.945
 -12   5   8  1       48.755        1.371
  12   5   8  1       47.807        1.311
 -13   5   8  1       15.462        1.070
  13   5   8  1       13.970        1.060
 -14   5   8  1       35.046        1.669
  14   5   8  1       36.873        1.654
 -15   5   8  1       72.285        2.250
  15   5   8  1       75.733        2.811
 -16   5   8  1        3.070        1.664
  16   5   8  1        5.307        1.839
 -17   5   8  1       55.891        2.914
  17   5   8  1       54.578        2.685
   0   6   8  1        7.870        0.482
  -1   6   8  1       71.791        1.342
   1   6   8  1       72.036        1.362
  -2   6   8  1      373.810        6.710
   2   6   8  1      378.050        7.010
  -3   6   8  1       22.387        0.863
   3   6   8  1       21.895        0.924
  -4   6   8  1       93.992        2.062
   4   6   8  1       93.864        1.991
  -5   6   8  1       23.898        1.074
   5   6   8  1       24.784        1.077
  -6   6   8  1      184.300        3.820
   6   6   8  1      175.230        3.420
  -7   6   8  1      178.930        3.430
   7   6   8  1      180.000        3.490
  -8   6   8  1       53.627        1.680
   8   6   8  1       54.226        1.548
  -9   6   8  1       51.702        1.525
   9   6   8  1       56.042        1.525
 -10   6   8  1        6.380        1.058
  10   6   8  1        3.306        0.695
 -11   6   8  1       55.885        2.062
  11   6   8  1       55.059        1.991
 -12   6   8  1       84.125        2.509
  12   6   8  1       83.775        2.398
 -13   6   8  1       20.754        1.130
  13   6   8  1       19.538        1.069
 -14   6   8  1       13.513        1.329
  14   6   8  1       12.039        1.261
 -15   6   8  1       14.783        1.568
  15   6   8  1       17.291        1.647
 -16   6   8  1       31.358        2.049
  16   6   8  1       34.462        2.220
 -17   6   8  1       84.280        3.282
  17   6   8  1       80.216        3.226
   0   7   8  1        1.937        0.353
  -1   7   8  1      223.390        3.510
   1   7   8  1      221.730        3.490
  -2   7   8  1        6.567        0.782
   2   7   8  1        5.870        0.891
  -3   7   8  1      200.450        3.750
   3   7   8  1      201.360        3.870
  -4   7   8  1       57.087        1.497
   4   7   8  1       57.019        1.568
  -5   7   8  1       12.736        0.856
   5   7   8  1       13.836        0.895
  -6   7   8  1       82.540        1.932
   6   7   8  1       84.165        2.007
  -7   7   8  1        5.404        0.820
   7   7   8  1        7.450        0.794
  -8   7   8  1       15.867        1.012
   8   7   8  1       16.240        0.962
  -9   7   8  1       77.254        2.055
   9   7   8  1       74.756        1.985
 -10   7   8  1      292.120        6.600
  10   7   8  1      280.220        6.320
 -11   7   8  1       82.790        2.763
  11   7   8  1       81.300        2.827
 -12   7   8  1       71.335        2.822
  12   7   8  1       70.679        2.640
 -13   7   8  1        2.686        1.605
  13   7   8  1        5.518        1.908
 -14   7   8  1        9.527        1.861
  14   7   8  1        6.108        1.835
 -15   7   8  1       20.495        2.640
  15   7   8  1       14.281        2.417
 -16   7   8  1      110.360        4.840
  16   7   8  1      108.730        4.540
 -17   7   8  1       60.743        4.394
  17   7   8  1       48.507        6.413
   0   8   8  1       18.545        0.666
  -1   8   8  1       86.322        1.685
   1   8   8  1       88.973        1.635
  -2   8   8  1       88.169        1.762
   2   8   8  1       91.364        1.965
  -3   8   8  1       97.026        2.065
   3   8   8  1      101.180        2.210
  -4   8   8  1      164.860        3.250
   4   8   8  1      167.810        3.320
  -5   8   8  1       41.294        1.370
   5   8   8  1       40.219        1.273
  -6   8   8  1       44.022        1.409
   6   8   8  1       41.524        1.369
  -7   8   8  1       53.265        1.523
   7   8   8  1       54.658        1.525
  -8   8   8  1       96.522        2.347
   8   8   8  1       93.689        2.331
  -9   8   8  1       37.327        1.579
   9   8   8  1       32.531        1.377
 -10   8   8  1       90.785        3.098
  10   8   8  1       95.266        3.343
 -11   8   8  1      396.770       10.320
  11   8   8  1      402.800       10.360
 -12   8   8  1       57.607        2.751
  12   8   8  1       55.600        2.388
 -13   8   8  1      121.190        4.020
  13   8   8  1      115.690        4.120
 -14   8   8  1       30.595        2.578
  14   8   8  1       29.109        2.808
 -15   8   8  1        8.989        2.502
  15   8   8  1        6.856        2.324
 -16   8   8  1        5.589        3.282
  16   8   8  1        4.137        2.806
   0   9   8  1        0.890        0.409
  -1   9   8  1      194.390        3.130
   1   9   8  1      189.210        3.130
  -2   9   8  1      146.450        2.470
   2   9   8  1      139.040        2.460
  -3   9   8  1      151.700        3.020
   3   9   8  1      148.490        3.020
  -4   9   8  1      147.590        2.910
   4   9   8  1      143.670        2.890
  -5   9   8  1       39.771        1.315
   5   9   8  1       37.662        1.273
  -6   9   8  1      212.920        4.440
   6   9   8  1      217.520        4.730
  -7   9   8  1      145.590        3.250
   7   9   8  1      155.840        3.780
  -8   9   8  1        7.718        1.206
   8   9   8  1        5.551        1.280
  -9   9   8  1      234.800        5.440
   9   9   8  1      239.140        5.530
 -10   9   8  1       43.686        2.161
  10   9   8  1       40.779        1.967
 -11   9   8  1      133.760        4.210
  11   9   8  1      127.640        4.020
 -12   9   8  1       75.036        2.824
  12   9   8  1       72.818        2.952
 -13   9   8  1        3.639        2.330
  13   9   8  1        4.747        2.458
 -14   9   8  1        6.891        2.455
  14   9   8  1        4.927        2.007
 -15   9   8  1       10.978        3.020
  15   9   8  1       11.845        2.858
   0  10   8  1        0.663        0.495
  -1  10   8  1       18.884        0.777
   1  10   8  1       16.720        0.748
  -2  10   8  1       20.421        0.762
   2  10   8  1       19.222        0.775
  -3  10   8  1       46.010        1.362
   3  10   8  1       48.350        1.456
  -4  10   8  1       51.140        1.622
   4  10   8  1       50.286        1.506
  -5  10   8  1       42.537        1.639
   5  10   8  1       43.050        1.584
  -6  10   8  1      102.410        2.820
   6  10   8  1       96.965        3.213
  -7  10   8  1       51.777        1.963
   7  10   8  1       47.470        1.901
  -8  10   8  1       56.515        2.016
   8  10   8  1       55.985        1.984
  -9  10   8  1       98.757        3.278
   9  10   8  1       96.413        3.111
 -10  10   8  1       94.025        3.368
  10  10   8  1       93.041        3.305
 -11  10   8  1       11.664        1.829
  11  10   8  1        9.681        1.984
 -12  10   8  1       37.593        2.766
  12  10   8  1       39.439        2.550
 -13  10   8  1        9.789        2.052
  13  10   8  1        6.710        2.088
 -14  10   8  1       17.981        3.099
  14  10   8  1       14.530        3.164
 -15  10   8  1       39.996        3.964
  15  10   8  1       45.163        4.054
   0  11   8  1        1.449        0.634
  -1  11   8  1        1.162        0.468
   1  11   8  1        1.839        0.639
  -2  11   8  1      274.180        4.990
   2  11   8  1      269.890        4.920
  -3  11   8  1      103.890        2.190
   3  11   8  1      104.830        2.170
  -4  11   8  1      158.110        3.960
   4  11   8  1      159.060        3.900
  -5  11   8  1       90.038        2.727
   5  11   8  1       92.320        2.634
  -6  11   8  1      130.250        3.560
   6  11   8  1      125.470        3.320
  -7  11   8  1      189.210        4.780
   7  11   8  1      188.190        4.500
  -8  11   8  1      116.420        3.760
   8  11   8  1      115.840        3.710
  -9  11   8  1       66.969        2.649
   9  11   8  1       66.613        2.679
 -10  11   8  1       27.623        2.174
  10  11   8  1       32.057        2.930
 -11  11   8  1        3.509        1.757
  11  11   8  1        2.129        1.727
 -12  11   8  1       38.108        2.734
  12  11   8  1       39.622        2.856
 -13  11   8  1        5.266        2.723
  13  11   8  1        8.443        2.798
 -14  11   8  1       27.594        3.499
  14  11   8  1       33.021        3.453
   0  12   8  1      164.640        3.230
  -1  12   8  1       18.524        1.035
   1  12   8  1       18.449        1.021
  -2  12   8  1        8.354        0.893
   2  12   8  1        7.680        0.801
  -3  12   8  1       51.733        1.373
   3  12   8  1       49.458        1.296
  -4  12   8  1       16.156        1.364
   4  12   8  1       14.420        1.346
  -5  12   8  1      102.520        2.950
   5  12   8  1      107.890        3.100
  -6  12   8  1       29.242        1.912
   6  12   8  1       26.148        1.618
  -7  12   8  1      127.150        4.140
   7  12   8  1      121.030        3.940
  -8  12   8  1        7.953        1.942
   8  12   8  1        9.067        2.608
  -9  12   8  1       28.570        2.166
   9  12   8  1       28.400        2.203
 -10  12   8  1       28.547        2.290
  10  12   8  1       29.472        2.766
 -11  12   8  1       87.201        3.637
  11  12   8  1       90.071        3.594
 -12  12   8  1       16.210        2.908
  12  12   8  1       12.332        2.504
 -13  12   8  1       60.257        3.897
  13  12   8  1       58.894        3.770
   0  13   8  1       11.286        1.116
  -1  13   8  1       44.958        1.469
   1  13   8  1       43.121        1.393
  -2  13   8  1      119.810        2.640
   2  13   8  1      117.260        2.520
  -3  13   8  1       37.183        1.317
   3  13   8  1       33.988        1.270
  -4  13   8  1      173.300        3.780
   4  13   8  1      167.170        3.770
  -5  13   8  1      102.540        3.180
   5  13   8  1      102.410        3.060
  -6  13   8  1        2.676        1.694
   6  13   8  1        1.766        1.544
  -7  13   8  1       91.835        3.278
   7  13   8  1       98.954        3.718
  -8  13   8  1       19.596        2.413
   8  13   8  1       22.513        2.426
  -9  13   8  1       17.273        2.202
   9  13   8  1       23.624        3.043
 -10  13   8  1      110.940        4.050
  10  13   8  1      121.360        4.360
 -11  13   8  1        0.359        2.637
  11  13   8  1        5.791        2.987
 -12  13   8  1      181.750        6.280
  12  13   8  1      174.510        6.270
   0  14   8  1       12.785        1.255
  -1  14   8  1       42.673        1.644
   1  14   8  1       43.080        1.716
  -2  14   8  1       48.004        1.881
   2  14   8  1       43.965        1.673
  -3  14   8  1       20.106        1.381
   3  14   8  1       19.280        1.375
  -4  14   8  1        0.560        1.037
   4  14   8  1        2.052        0.911
  -5  14   8  1       37.567        2.252
   5  14   8  1       40.277        2.465
  -6  14   8  1       25.125        2.622
   6  14   8  1       18.470        2.755
  -7  14   8  1       99.310        3.854
   7  14   8  1      103.040        4.210
  -8  14   8  1       11.248        2.402
   8  14   8  1       13.117        2.550
  -9  14   8  1       65.145        3.792
   9  14   8  1       61.206        3.544
 -10  14   8  1       70.146        3.837
  10  14   8  1       73.496        4.212
 -11  14   8  1       41.243        3.944
  11  14   8  1       35.091        5.593
   0  15   8  1        7.982        1.677
  -1  15   8  1       24.081        1.773
   1  15   8  1       25.105        1.625
  -2  15   8  1       34.325        1.913
   2  15   8  1       30.219        1.810
  -3  15   8  1       25.174        1.906
   3  15   8  1       21.338        1.606
  -4  15   8  1      149.880        3.620
   4  15   8  1      148.480        3.630
  -5  15   8  1        8.851        2.101
   5  15   8  1        7.930        2.305
  -6  15   8  1      133.160        4.400
   6  15   8  1      130.470        4.490
  -7  15   8  1       40.510        3.202
   7  15   8  1       42.302        3.238
  -8  15   8  1       63.962        3.668
   8  15   8  1       58.204        3.338
  -9  15   8  1       39.715        4.583
   9  15   8  1       41.028        3.871
   0  16   8  1        5.922        1.814
  -1  16   8  1       90.437        2.863
   1  16   8  1       93.986        2.975
  -2  16   8  1       39.720        2.268
   2  16   8  1       45.940        2.399
  -3  16   8  1      138.570        4.080
   3  16   8  1      127.830        3.710
  -4  16   8  1        6.718        1.922
   4  16   8  1        4.122        1.771
  -5  16   8  1       20.567        3.108
   5  16   8  1       22.375        3.223
  -6  16   8  1       29.235        3.753
   6  16   8  1       25.051        3.436
  -7  16   8  1       35.102        3.567
   7  16   8  1       45.982        3.986
   0  17   8  1       38.603        2.756
  -1  17   8  1        4.186        2.061
   1  17   8  1        2.449        2.407
  -2  17   8  1       95.954        3.823
   2  17   8  1       91.047        3.537
  -3  17   8  1       22.992        3.663
   3  17   8  1       24.384        3.134
  -4  17   8  1      154.000        6.390
   4  17   8  1      145.610        7.850
   0   0   9  1        0.172        0.359
   1   0   9  1      214.740        3.400
   2   0   9  1        9.437        0.545
   3   0   9  1      134.240        2.410
   4   0   9  1      148.200        2.450
   5   0   9  1        7.291        0.523
   6   0   9  1      199.390        3.230
   7   0   9  1        2.010        0.415
   8   0   9  1      133.920        2.290
   9   0   9  1        1.080        0.580
  10   0   9  1      282.200        4.510
  11   0   9  1       74.575        1.768
  12   0   9  1       37.474        1.249
  13   0   9  1        2.562        0.778
  14   0   9  1      238.860        4.500
  15   0   9  1       58.497        2.025
  16   0   9  1       27.462        1.904
  17   0   9  1        1.230        1.890
  18   0   9  1        4.528        3.033
   0   1   9  1      965.600       14.530
  -1   1   9  1      450.250        6.860
   1   1   9  1      455.510        6.940
  -2   1   9  1       96.435        1.701
   2   1   9  1       95.295        1.668
  -3   1   9  1       62.126        1.238
   3   1   9  1       60.399        1.185
  -4   1   9  1       17.896        0.609
   4   1   9  1       16.158        0.591
  -5   1   9  1       34.744        0.835
   5   1   9  1       35.487        0.849
  -6   1   9  1       43.407        0.975
   6   1   9  1       43.020        0.961
  -7   1   9  1      147.170        2.470
   7   1   9  1      144.120        2.500
  -8   1   9  1       92.521        1.706
   8   1   9  1       93.000        1.738
  -9   1   9  1       85.243        1.637
   9   1   9  1       87.720        1.839
 -10   1   9  1       28.670        0.959
  10   1   9  1       28.855        0.943
 -11   1   9  1       40.517        1.234
  11   1   9  1       38.672        1.150
 -12   1   9  1       67.350        1.709
  12   1   9  1       67.757        1.756
 -13   1   9  1       70.457        1.838
  13   1   9  1       71.156        1.861
 -14   1   9  1        8.456        1.064
  14   1   9  1        9.461        0.982
 -15   1   9  1       38.662        1.633
  15   1   9  1       40.160        1.812
 -16   1   9  1       60.045        2.109
  16   1   9  1       64.072        2.254
 -17   1   9  1       55.855        2.572
  17   1   9  1       53.949        2.882
 -18   1   9  1        4.255        3.240
  18   1   9  1        4.924        3.569
   0   2   9  1      180.090        2.870
  -1   2   9  1       75.431        1.423
   1   2   9  1       77.284        1.407
  -2   2   9  1      290.770        4.520
   2   2   9  1      288.050        4.480
  -3   2   9  1     1022.250       15.320
   3   2   9  1     1031.810       15.460
  -4   2   9  1      247.650        3.870
   4   2   9  1      243.830        3.830
  -5   2   9  1      345.240        5.350
   5   2   9  1      339.080        5.230
  -6   2   9  1       44.753        0.968
   6   2   9  1       48.049        1.024
  -7   2   9  1       14.283        0.624
   7   2   9  1       13.792        0.594
  -8   2   9  1       84.248        1.571
   8   2   9  1       84.395        1.566
  -9   2   9  1       48.056        1.119
   9   2   9  1       47.980        1.128
 -10   2   9  1       98.492        1.930
  10   2   9  1       97.065        1.795
 -11   2   9  1      367.460        7.100
  11   2   9  1      358.140        6.420
 -12   2   9  1       28.559        1.170
  12   2   9  1       32.185        1.213
 -13   2   9  1       51.562        1.683
  13   2   9  1       51.217        1.590
 -14   2   9  1       87.707        2.134
  14   2   9  1       90.004        2.357
 -15   2   9  1        5.326        1.298
  15   2   9  1        5.324        1.274
 -16   2   9  1       32.091        2.098
  16   2   9  1       34.986        2.093
 -17   2   9  1       42.143        2.562
  17   2   9  1       42.220        2.453
 -18   2   9  1       36.251        3.714
  18   2   9  1       38.456        3.976
   0   3   9  1        3.529        0.404
  -1   3   9  1      266.640        4.160
   1   3   9  1      266.510        4.140
  -2   3   9  1      443.020        6.780
   2   3   9  1      434.010        6.640
  -3   3   9  1      338.870        6.080
   3   3   9  1      340.400        6.110
  -4   3   9  1      336.430        6.070
   4   3   9  1      333.130        5.990
  -5   3   9  1       46.968        1.306
   5   3   9  1       49.442        1.335
  -6   3   9  1       81.562        1.813
   6   3   9  1       80.481        1.806
  -7   3   9  1       45.403        1.282
   7   3   9  1       46.769        1.266
  -8   3   9  1       22.494        1.061
   8   3   9  1       18.994        1.019
  -9   3   9  1      276.320        4.340
   9   3   9  1      274.690        4.340
 -10   3   9  1      150.080        2.710
  10   3   9  1      152.950        2.730
 -11   3   9  1       56.638        1.495
  11   3   9  1       58.729        1.506
 -12   3   9  1       38.583        1.299
  12   3   9  1       40.963        1.255
 -13   3   9  1       67.419        1.889
  13   3   9  1       72.310        1.828
 -14   3   9  1        5.942        1.115
  14   3   9  1        3.587        1.090
 -15   3   9  1      123.670        3.110
  15   3   9  1      127.300        3.290
 -16   3   9  1       28.513        2.143
  16   3   9  1       28.434        2.219
 -17   3   9  1       53.063        2.575
  17   3   9  1       51.181        2.573
   0   4   9  1      105.570        1.790
  -1   4   9  1      106.690        1.920
   1   4   9  1      106.210        2.130
  -2   4   9  1      109.890        2.270
   2   4   9  1      107.120        2.220
  -3   4   9  1      180.810        3.430
   3   4   9  1      179.900        3.370
  -4   4   9  1       91.696        1.972
   4   4   9  1       94.510        2.052
  -5   4   9  1       33.825        1.118
   5   4   9  1       33.268        1.200
  -6   4   9  1       96.964        2.122
   6   4   9  1       97.756        2.336
  -7   4   9  1       45.711        1.291
   7   4   9  1       47.705        1.347
  -8   4   9  1       97.720        2.149
   8   4   9  1      100.060        2.250
  -9   4   9  1      210.260        4.020
   9   4   9  1      209.050        4.030
 -10   4   9  1       27.666        1.270
  10   4   9  1       27.022        1.243
 -11   4   9  1      135.540        3.090
  11   4   9  1      140.050        3.500
 -12   4   9  1       53.194        1.413
  12   4   9  1       57.728        1.531
 -13   4   9  1      145.170        2.960
  13   4   9  1      142.680        2.910
 -14   4   9  1        8.031        1.358
  14   4   9  1        7.292        1.268
 -15   4   9  1       15.216        1.594
  15   4   9  1       17.007        1.655
 -16   4   9  1       90.842        2.746
  16   4   9  1       95.797        2.998
 -17   4   9  1       73.383        2.995
  17   4   9  1       74.104        2.846
   0   5   9  1       10.155        0.554
  -1   5   9  1       62.766        1.205
   1   5   9  1       64.269        1.221
  -2   5   9  1        0.773        0.424
   2   5   9  1        1.908        0.533
  -3   5   9  1      215.080        4.390
   3   5   9  1      215.900        4.220
  -4   5   9  1      299.100        5.460
   4   5   9  1      303.360        5.540
  -5   5   9  1      438.850        7.820
   5   5   9  1      453.490        8.100
  -6   5   9  1       70.884        1.756
   6   5   9  1       67.748        1.755
  -7   5   9  1      214.380        4.050
   7   5   9  1      214.950        4.060
  -8   5   9  1       12.403        0.937
   8   5   9  1       12.357        0.912
  -9   5   9  1       37.857        1.457
   9   5   9  1       37.787        1.413
 -10   5   9  1      212.750        4.460
  10   5   9  1      216.150        4.490
 -11   5   9  1       86.258        2.608
  11   5   9  1       83.338        2.440
 -12   5   9  1       62.423        2.069
  12   5   9  1       56.343        2.014
 -13   5   9  1       73.795        3.034
  13   5   9  1       71.824        2.974
 -14   5   9  1       23.274        1.431
  14   5   9  1       24.404        1.488
 -15   5   9  1       35.134        1.900
  15   5   9  1       35.987        1.877
 -16   5   9  1        5.694        1.774
  16   5   9  1        2.780        1.781
 -17   5   9  1       14.753        2.643
  17   5   9  1       11.366        2.390
   0   6   9  1        0.859        0.337
  -1   6   9  1       29.928        0.779
   1   6   9  1       29.493        0.756
  -2   6   9  1       95.781        2.055
   2   6   9  1       95.011        2.231
  -3   6   9  1      227.400        4.240
   3   6   9  1      227.620        4.230
  -4   6   9  1      181.690        3.510
   4   6   9  1      181.830        3.620
  -5   6   9  1      564.890        9.980
   5   6   9  1      552.540        9.780
  -6   6   9  1      128.290        2.630
   6   6   9  1      133.620        2.720
  -7   6   9  1      172.450        3.330
   7   6   9  1      166.750        3.290
  -8   6   9  1       19.801        1.003
   8   6   9  1       19.210        0.953
  -9   6   9  1      111.740        2.680
   9   6   9  1      113.140        2.620
 -10   6   9  1       37.666        1.493
  10   6   9  1       37.922        1.480
 -11   6   9  1      101.610        2.930
  11   6   9  1      102.170        2.930
 -12   6   9  1       17.741        1.732
  12   6   9  1       16.146        1.535
 -13   6   9  1       62.294        2.587
  13   6   9  1       58.376        2.722
 -14   6   9  1       22.005        2.203
  14   6   9  1       23.870        2.437
 -15   6   9  1       26.548        2.569
  15   6   9  1       26.662        3.176
 -16   6   9  1       31.491        3.282
  16   6   9  1       27.887        3.175
   0   7   9  1      271.070        4.260
  -1   7   9  1      168.800        2.730
   1   7   9  1      169.790        2.770
  -2   7   9  1      171.710        3.310
   2   7   9  1      171.640        3.350
  -3   7   9  1      161.990        3.150
   3   7   9  1      160.630        3.190
  -4   7   9  1       57.774        1.563
   4   7   9  1       54.214        1.455
  -5   7   9  1      105.610        2.320
   5   7   9  1       99.503        2.234
  -6   7   9  1       89.014        2.346
   6   7   9  1       92.367        2.181
  -7   7   9  1        6.755        0.812
   7   7   9  1        7.215        0.885
  -8   7   9  1        1.666        0.685
   8   7   9  1        3.353        0.906
  -9   7   9  1        2.209        0.902
   9   7   9  1        1.521        0.846
 -10   7   9  1        9.742        1.353
  10   7   9  1        6.321        1.263
 -11   7   9  1       75.601        3.347
  11   7   9  1       81.609        2.774
 -12   7   9  1      273.950        7.420
  12   7   9  1      289.080        7.650
 -13   7   9  1       64.602        2.860
  13   7   9  1       66.541        2.981
 -14   7   9  1       12.676        2.263
  14   7   9  1       20.144        2.493
 -15   7   9  1        7.946        2.591
  15   7   9  1       11.414        2.736
 -16   7   9  1        0.725        2.842
  16   7   9  1        0.557        2.476
   0   8   9  1      584.450        8.850
  -1   8   9  1      139.940        2.380
   1   8   9  1      139.180        2.580
  -2   8   9  1       90.126        2.080
   2   8   9  1       87.246        1.964
  -3   8   9  1       37.803        1.204
   3   8   9  1       37.478        1.246
  -4   8   9  1       20.697        1.107
   4   8   9  1       17.587        1.020
  -5   8   9  1       69.960        1.707
   5   8   9  1       73.897        2.029
  -6   8   9  1       17.684        1.197
   6   8   9  1       17.177        1.007
  -7   8   9  1       26.428        1.288
   7   8   9  1       27.395        1.357
  -8   8   9  1       19.623        1.207
   8   8   9  1       20.668        1.187
  -9   8   9  1       95.280        2.736
   9   8   9  1       93.222        2.664
 -10   8   9  1        7.749        1.609
  10   8   9  1        2.476        1.406
 -11   8   9  1      278.020        7.380
  11   8   9  1      274.370        7.330
 -12   8   9  1        3.640        1.532
  12   8   9  1        3.992        1.669
 -13   8   9  1       98.132        3.633
  13   8   9  1      101.210        3.940
 -14   8   9  1       32.682        2.759
  14   8   9  1       33.816        3.005
 -15   8   9  1       75.937        3.901
  15   8   9  1       74.507        3.973
 -16   8   9  1       22.045        5.165
  16   8   9  1        3.192        5.009
   0   9   9  1      233.110        3.780
  -1   9   9  1        8.120        0.647
   1   9   9  1        8.431        0.597
  -2   9   9  1      511.950        9.100
   2   9   9  1      512.950        9.070
  -3   9   9  1        4.320        0.758
   3   9   9  1        2.560        0.726
  -4   9   9  1      309.380        6.180
   4   9   9  1      298.840        5.970
  -5   9   9  1       17.618        1.130
   5   9   9  1       15.939        1.107
  -6   9   9  1        3.598        0.986
   6   9   9  1        2.209        0.984
  -7   9   9  1       91.108        2.564
   7   9   9  1       90.607        2.506
  -8   9   9  1       81.678        2.425
   8   9   9  1       83.879        2.486
  -9   9   9  1       26.507        1.817
   9   9   9  1       26.566        1.703
 -10   9   9  1       40.256        2.286
  10   9   9  1       41.341        2.339
 -11   9   9  1       18.540        1.786
  11   9   9  1       16.849        2.015
 -12   9   9  1       82.649        3.205
  12   9   9  1       82.608        3.535
 -13   9   9  1        2.514        1.791
  13   9   9  1        2.720        1.973
 -14   9   9  1       29.287        2.795
  14   9   9  1       34.301        3.296
 -15   9   9  1       87.312        4.770
  15   9   9  1       88.893        3.889
   0  10   9  1        0.437        0.482
  -1  10   9  1       67.585        1.547
   1  10   9  1       69.146        1.779
  -2  10   9  1       54.658        1.799
   2  10   9  1       51.789        1.772
  -3  10   9  1      331.830        7.420
   3  10   9  1      325.380        7.170
  -4  10   9  1       36.014        1.557
   4  10   9  1       34.073        1.545
  -5  10   9  1      151.020        4.440
   5  10   9  1      146.730        3.710
  -6  10   9  1       40.613        1.760
   6  10   9  1       41.409        1.772
  -7  10   9  1       16.181        1.400
   7  10   9  1       18.753        1.576
  -8  10   9  1       78.812        2.532
   8  10   9  1       83.315        2.480
  -9  10   9  1       25.855        1.819
   9  10   9  1       24.476        1.965
 -10  10   9  1       86.340        3.077
  10  10   9  1       82.847        3.627
 -11  10   9  1       28.038        2.268
  11  10   9  1       24.732        2.383
 -12  10   9  1      115.040        4.110
  12  10   9  1      108.020        4.120
 -13  10   9  1       17.981        2.774
  13  10   9  1       21.539        2.789
 -14  10   9  1       31.786        3.183
  14  10   9  1       30.934        2.982
   0  11   9  1       76.951        1.861
  -1  11   9  1       36.371        1.181
   1  11   9  1       35.739        1.111
  -2  11   9  1       33.060        1.025
   2  11   9  1       28.911        0.934
  -3  11   9  1       63.951        2.381
   3  11   9  1       62.194        1.994
  -4  11   9  1      238.960        5.810
   4  11   9  1      228.930        5.360
  -5  11   9  1        2.070        0.966
   5  11   9  1        1.288        1.247
  -6  11   9  1       71.602        2.474
   6  11   9  1       67.763        2.217
  -7  11   9  1      106.230        3.170
   7  11   9  1      105.240        2.970
  -8  11   9  1       68.598        2.636
   8  11   9  1       76.285        2.993
  -9  11   9  1       95.613        3.400
   9  11   9  1       91.909        3.445
 -10  11   9  1        6.472        1.923
  10  11   9  1        1.249        1.879
 -11  11   9  1       18.428        2.776
  11  11   9  1       16.115        2.949
 -12  11   9  1       97.173        4.122
  12  11   9  1      101.160        4.050
 -13  11   9  1       49.715        3.589
  13  11   9  1       56.977        4.132
   0  12   9  1        0.549        0.767
  -1  12   9  1       26.883        1.255
   1  12   9  1       24.622        1.116
  -2  12   9  1       16.464        0.982
   2  12   9  1       14.455        0.994
  -3  12   9  1      284.640        6.530
   3  12   9  1      266.110        7.160
  -4  12   9  1       48.821        1.854
   4  12   9  1       51.696        1.857
  -5  12   9  1       22.027        1.733
   5  12   9  1       17.341        1.597
  -6  12   9  1       54.166        2.415
   6  12   9  1       48.125        2.102
  -7  12   9  1       77.401        3.054
   7  12   9  1       74.786        3.119
  -8  12   9  1      118.260        3.890
   8  12   9  1      116.210        3.960
  -9  12   9  1       29.569        2.377
   9  12   9  1       30.026        2.411
 -10  12   9  1       17.037        2.304
  10  12   9  1       24.615        2.802
 -11  12   9  1       88.787        4.168
  11  12   9  1       84.682        3.712
 -12  12   9  1       33.526        3.154
  12  12   9  1       33.671        2.936
   0  13   9  1       14.423        1.209
  -1  13   9  1       20.091        1.266
   1  13   9  1       20.727        1.187
  -2  13   9  1        8.042        0.980
   2  13   9  1       11.527        1.083
  -3  13   9  1       21.558        1.860
   3  13   9  1       15.666        1.858
  -4  13   9  1      155.050        4.100
   4  13   9  1      157.450        4.710
  -5  13   9  1       85.278        3.101
   5  13   9  1       86.589        3.032
  -6  13   9  1       51.994        2.694
   6  13   9  1       47.482        2.695
  -7  13   9  1       15.209        1.876
   7  13   9  1       11.605        2.030
  -8  13   9  1       56.650        2.987
   8  13   9  1       54.738        3.299
  -9  13   9  1        2.610        2.258
   9  13   9  1        2.356        2.551
 -10  13   9  1       45.205        3.687
  10  13   9  1       47.168        3.314
 -11  13   9  1       17.693        2.948
  11  13   9  1       19.433        3.098
   0  14   9  1       21.580        1.590
  -1  14   9  1       44.586        1.782
   1  14   9  1       41.691        1.583
  -2  14   9  1        1.686        1.159
   2  14   9  1        1.294        1.286
  -3  14   9  1       27.274        2.200
   3  14   9  1       28.875        2.368
  -4  14   9  1       84.263        3.385
   4  14   9  1       92.765        3.233
  -5  14   9  1        4.141        2.291
   5  14   9  1       10.579        2.498
  -6  14   9  1       45.494        2.799
   6  14   9  1       46.177        3.429
  -7  14   9  1       15.098        2.443
   7  14   9  1       19.335        3.231
  -8  14   9  1       20.940        3.542
   8  14   9  1       12.207        2.828
  -9  14   9  1       33.317        3.397
   9  14   9  1       31.773        3.139
 -10  14   9  1       17.842        3.441
  10  14   9  1       20.705        3.592
   0  15   9  1       39.262        2.040
  -1  15   9  1       47.719        1.980
   1  15   9  1       49.242        2.224
  -2  15   9  1       17.803        1.678
   2  15   9  1       19.077        1.724
  -3  15   9  1       57.119        2.941
   3  15   9  1       57.523        2.747
  -4  15   9  1        5.848        2.302
   4  15   9  1        9.486        2.507
  -5  15   9  1        2.515        2.502
   5  15   9  1        1.918        2.294
  -6  15   9  1      101.360        4.410
   6  15   9  1      108.420        4.180
  -7  15   9  1        1.056        2.540
   7  15   9  1        4.375        2.381
  -8  15   9  1       18.476        3.445
   8  15   9  1       20.244        3.157
   0  16   9  1        6.149        2.261
  -1  16   9  1       64.501        2.596
   1  16   9  1       65.577        2.897
  -2  16   9  1       25.119        2.211
   2  16   9  1       23.993        2.203
  -3  16   9  1       33.831        3.211
   3  16   9  1       36.794        3.411
  -4  16   9  1        6.056        2.963
   4  16   9  1        7.603        3.124
  -5  16   9  1       98.387        4.617
   5  16   9  1      103.310        4.980
  -6  16   9  1       11.548        3.734
   6  16   9  1       16.155        4.591
   0  17   9  1       30.986        4.394
  -1  17   9  1       13.761        5.767
   1  17   9  1        7.849        5.649
   0   0  10  1      611.380       13.050
   1   0  10  1      278.290        4.350
   2   0  10  1      151.730        2.520
   3   0  10  1       37.272        0.933
   4   0  10  1       34.660        0.900
   5   0  10  1       12.409        0.715
   6   0  10  1       57.241        1.202
   7   0  10  1       10.106        0.674
   8   0  10  1       82.443        1.586
   9   0  10  1      160.290        2.730
  10   0  10  1        5.801        0.659
  11   0  10  1      197.680        3.760
  12   0  10  1      220.910        4.210
  13   0  10  1       24.718        1.516
  14   0  10  1        2.581        1.224
  15   0  10  1       33.291        1.805
  16   0  10  1       80.495        2.618
  17   0  10  1      229.700        4.920
   0   1  10  1       97.390        1.733
  -1   1  10  1      298.260        4.630
   1   1  10  1      299.960        4.650
  -2   1  10  1      140.480        2.330
   2   1  10  1      138.650        2.330
  -3   1  10  1       51.031        1.042
   3   1  10  1       52.749        1.079
  -4   1  10  1        6.826        0.527
   4   1  10  1        7.128        0.551
  -5   1  10  1      172.220        2.820
   5   1  10  1      167.420        2.760
  -6   1  10  1      161.860        2.670
   6   1  10  1      165.200        2.740
  -7   1  10  1       79.026        1.547
   7   1  10  1       79.659        1.510
  -8   1  10  1       48.982        1.198
   8   1  10  1       48.923        1.183
  -9   1  10  1      126.540        2.210
   9   1  10  1      127.500        2.260
 -10   1  10  1       56.812        1.366
  10   1  10  1       56.192        1.409
 -11   1  10  1       77.776        1.828
  11   1  10  1       78.842        1.890
 -12   1  10  1      186.240        3.770
  12   1  10  1      186.970        3.660
 -13   1  10  1       20.461        1.383
  13   1  10  1       23.266        1.284
 -14   1  10  1        4.286        1.141
  14   1  10  1        4.815        1.318
 -15   1  10  1       33.354        1.815
  15   1  10  1       31.791        1.665
 -16   1  10  1       30.360        1.941
  16   1  10  1       30.945        2.034
 -17   1  10  1       11.699        2.758
  17   1  10  1       15.227        2.489
   0   2  10  1        1.128        0.321
  -1   2  10  1      165.490        2.690
   1   2  10  1      166.450        2.730
  -2   2  10  1       54.190        1.098
   2   2  10  1       57.156        1.113
  -3   2  10  1      372.960        5.740
   3   2  10  1      372.030        5.720
  -4   2  10  1      628.370        9.500
   4   2  10  1      627.360        9.480
  -5   2  10  1      181.060        2.960
   5   2  10  1      178.740        2.920
  -6   2  10  1      407.470        6.230
   6   2  10  1      406.310        6.210
  -7   2  10  1       84.201        1.572
   7   2  10  1       80.969        1.528
  -8   2  10  1      135.150        2.310
   8   2  10  1      137.440        2.330
  -9   2  10  1        6.744        0.627
   9   2  10  1        5.170        0.614
 -10   2  10  1       97.036        1.952
  10   2  10  1       96.548        1.908
 -11   2  10  1       99.765        2.178
  11   2  10  1      100.290        2.170
 -12   2  10  1        6.534        0.948
  12   2  10  1        7.803        0.894
 -13   2  10  1       20.117        1.227
  13   2  10  1       18.129        1.191
 -14   2  10  1       10.907        1.446
  14   2  10  1        8.890        1.265
 -15   2  10  1       32.428        1.713
  15   2  10  1       34.861        1.788
 -16   2  10  1       87.367        3.047
  16   2  10  1       92.928        3.215
 -17   2  10  1       20.804        2.481
  17   2  10  1       12.229        2.363
   0   3  10  1       40.229        0.932
  -1   3  10  1      258.620        4.070
   1   3  10  1      258.210        4.050
  -2   3  10  1       98.723        1.700
   2   3  10  1      102.540        1.770
  -3   3  10  1      222.410        4.150
   3   3  10  1      227.830        4.250
  -4   3  10  1      230.890        4.300
   4   3  10  1      233.350        4.350
  -5   3  10  1       28.860        1.078
   5   3  10  1       26.991        1.080
  -6   3  10  1       25.670        1.040
   6   3  10  1       25.953        1.037
  -7   3  10  1       88.810        2.083
   7   3  10  1       89.843        2.101
  -8   3  10  1       38.435        1.246
   8   3  10  1       36.838        1.210
  -9   3  10  1       66.913        1.929
   9   3  10  1       61.790        1.628
 -10   3  10  1       43.157        1.506
  10   3  10  1       42.277        1.511
 -11   3  10  1       65.893        1.589
  11   3  10  1       65.569        1.618
 -12   3  10  1       51.903        1.519
  12   3  10  1       51.637        1.462
 -13   3  10  1       38.919        1.407
  13   3  10  1       38.252        1.468
 -14   3  10  1       88.384        2.272
  14   3  10  1       90.199        2.270
 -15   3  10  1       49.685        2.099
  15   3  10  1       53.272        2.130
 -16   3  10  1        1.242        1.978
  16   3  10  1        1.032        1.715
 -17   3  10  1       59.568        3.129
  17   3  10  1       57.611        3.072
   0   4  10  1        1.782        0.365
  -1   4  10  1       93.619        1.667
   1   4  10  1       95.473        1.691
  -2   4  10  1       88.746        1.991
   2   4  10  1       87.540        1.917
  -3   4  10  1      401.160        7.290
   3   4  10  1      394.200        7.360
  -4   4  10  1       21.987        0.922
   4   4  10  1       20.576        0.925
  -5   4  10  1       24.981        1.035
   5   4  10  1       24.452        1.095
  -6   4  10  1       36.928        1.193
   6   4  10  1       36.656        1.296
  -7   4  10  1      157.310        3.110
   7   4  10  1      152.090        3.030
  -8   4  10  1      188.440        3.650
   8   4  10  1      186.950        3.670
  -9   4  10  1      288.230        5.840
   9   4  10  1      294.070        5.920
 -10   4  10  1      346.940        6.870
  10   4  10  1      342.480        6.860
 -11   4  10  1       80.109        2.357
  11   4  10  1       78.332        2.346
 -12   4  10  1      126.540        3.280
  12   4  10  1      121.410        3.140
 -13   4  10  1       12.399        1.674
  13   4  10  1       17.064        1.646
 -14   4  10  1      133.480        3.150
  14   4  10  1      128.840        3.680
 -15   4  10  1       31.762        1.773
  15   4  10  1       33.919        2.032
 -16   4  10  1       39.718        2.341
  16   4  10  1       40.576        2.529
 -17   4  10  1       33.960        4.095
  17   4  10  1       43.636        4.417
   0   5  10  1       34.342        0.852
  -1   5  10  1       71.195        1.322
   1   5  10  1       68.779        1.311
  -2   5  10  1       71.734        1.728
   2   5  10  1       73.072        1.706
  -3   5  10  1      191.340        3.650
   3   5  10  1      194.630        3.690
  -4   5  10  1       95.066        2.057
   4   5  10  1       93.084        2.050
  -5   5  10  1       67.932        1.696
   5   5  10  1       70.358        1.742
  -6   5  10  1      124.120        2.550
   6   5  10  1      122.900        2.590
  -7   5  10  1        8.892        0.885
   7   5  10  1        9.306        0.894
  -8   5  10  1       12.319        1.002
   8   5  10  1       13.960        1.132
  -9   5  10  1      156.270        3.460
   9   5  10  1      161.360        4.010
 -10   5  10  1       21.594        1.377
  10   5  10  1       24.735        1.427
 -11   5  10  1       11.049        1.545
  11   5  10  1        9.816        1.572
 -12   5  10  1       29.890        1.697
  12   5  10  1       25.385        1.558
 -13   5  10  1      135.450        4.350
  13   5  10  1      131.820        4.430
 -14   5  10  1       27.186        2.341
  14   5  10  1       32.977        2.440
 -15   5  10  1        4.470        2.018
  15   5  10  1        4.375        2.597
 -16   5  10  1       67.157        3.762
  16   5  10  1       65.915        3.822
   0   6  10  1      226.560        3.580
  -1   6  10  1      219.430        3.460
   1   6  10  1      216.190        3.420
  -2   6  10  1      135.040        2.700
   2   6  10  1      136.710        2.720
  -3   6  10  1       38.285        1.212
   3   6  10  1       38.962        1.238
  -4   6  10  1       65.030        1.622
   4   6  10  1       64.381        1.576
  -5   6  10  1      193.240        3.810
   5   6  10  1      189.810        3.630
  -6   6  10  1      105.000        2.330
   6   6  10  1      105.100        2.280
  -7   6  10  1      232.850        4.850
   7   6  10  1      228.950        4.630
  -8   6  10  1       64.822        1.832
   8   6  10  1       65.400        1.878
  -9   6  10  1      168.580        3.690
   9   6  10  1      167.930        3.630
 -10   6  10  1       43.638        1.640
  10   6  10  1       43.550        1.733
 -11   6  10  1       35.292        1.803
  11   6  10  1       39.735        1.851
 -12   6  10  1       58.145        2.416
  12   6  10  1       62.047        2.584
 -13   6  10  1       64.539        2.984
  13   6  10  1       66.626        3.040
 -14   6  10  1       13.750        2.159
  14   6  10  1       19.079        2.800
 -15   6  10  1       42.770        3.035
  15   6  10  1       39.064        3.269
 -16   6  10  1        8.670        3.634
  16   6  10  1       12.075        2.983
   0   7  10  1      304.260        4.850
  -1   7  10  1       96.770        1.859
   1   7  10  1       99.461        1.764
  -2   7  10  1       21.941        0.999
   2   7  10  1       23.430        0.987
  -3   7  10  1        1.926        0.785
   3   7  10  1        0.829        0.571
  -4   7  10  1       90.525        2.028
   4   7  10  1       87.622        2.036
  -5   7  10  1       42.662        1.432
   5   7  10  1       44.128        1.425
  -6   7  10  1       94.671        2.358
   6   7  10  1       87.047        2.127
  -7   7  10  1       91.322        2.328
   7   7  10  1       87.702        2.219
  -8   7  10  1       43.676        1.521
   8   7  10  1       43.258        1.531
  -9   7  10  1        3.934        1.044
   9   7  10  1        2.368        0.898
 -10   7  10  1       47.637        2.071
  10   7  10  1       47.841        2.253
 -11   7  10  1       52.119        2.416
  11   7  10  1       47.311        2.254
 -12   7  10  1       96.273        3.454
  12   7  10  1       94.941        3.541
 -13   7  10  1       15.692        1.981
  13   7  10  1       14.215        2.487
 -14   7  10  1       34.201        2.499
  14   7  10  1       44.454        3.605
 -15   7  10  1       68.927        4.433
  15   7  10  1       66.529        3.718
 -16   7  10  1       36.590        7.091
   0   8  10  1        6.939        0.564
  -1   8  10  1       38.778        0.906
   1   8  10  1       40.755        0.961
  -2   8  10  1      304.340        5.560
   2   8  10  1      295.480        5.450
  -3   8  10  1       35.055        1.331
   3   8  10  1       32.614        1.267
  -4   8  10  1       33.212        1.201
   4   8  10  1       31.087        1.172
  -5   8  10  1      171.370        3.670
   5   8  10  1      175.740        3.760
  -6   8  10  1       24.563        1.226
   6   8  10  1       21.697        1.248
  -7   8  10  1      112.130        2.730
   7   8  10  1      105.480        2.580
  -8   8  10  1        9.846        1.080
   8   8  10  1       10.718        1.136
  -9   8  10  1       75.794        2.742
   9   8  10  1       72.093        2.680
 -10   8  10  1       68.092        2.596
  10   8  10  1       65.857        2.645
 -11   8  10  1      116.640        3.830
  11   8  10  1      111.950        3.910
 -12   8  10  1        4.924        2.133
  12   8  10  1        6.547        2.405
 -13   8  10  1       63.242        3.396
  13   8  10  1       64.513        3.370
 -14   8  10  1       33.267        3.180
  14   8  10  1       38.215        3.105
 -15   8  10  1       48.484        3.474
  15   8  10  1       50.512        3.300
   0   9  10  1       20.690        0.869
  -1   9  10  1       29.596        0.882
   1   9  10  1       30.586        0.881
  -2   9  10  1       69.963        1.875
   2   9  10  1       66.964        1.757
  -3   9  10  1       65.531        1.817
   3   9  10  1       67.908        1.972
  -4   9  10  1        1.881        0.683
   4   9  10  1        2.862        0.782
  -5   9  10  1       61.325        1.941
   5   9  10  1       62.698        2.084
  -6   9  10  1        5.808        1.266
   6   9  10  1        6.127        1.007
  -7   9  10  1       26.940        1.565
   7   9  10  1       29.476        1.596
  -8   9  10  1       94.289        2.800
   8   9  10  1       90.997        2.758
  -9   9  10  1       88.471        2.907
   9   9  10  1       88.332        3.106
 -10   9  10  1      150.130        4.510
  10   9  10  1      149.780        4.710
 -11   9  10  1       56.687        2.765
  11   9  10  1       56.029        2.801
 -12   9  10  1       72.460        3.239
  12   9  10  1       76.808        3.441
 -13   9  10  1       25.138        2.534
  13   9  10  1       27.372        2.900
 -14   9  10  1       50.068        3.437
  14   9  10  1       52.394        3.537
   0  10  10  1        2.256        0.732
  -1  10  10  1       39.554        1.264
   1  10  10  1       42.984        1.350
  -2  10  10  1       15.834        1.237
   2  10  10  1       15.862        1.380
  -3  10  10  1      661.890       14.290
   3  10  10  1      688.340       14.790
  -4  10  10  1       76.170        2.318
   4  10  10  1       75.722        2.284
  -5  10  10  1      115.280        3.100
   5  10  10  1      116.410        3.170
  -6  10  10  1       61.924        2.273
   6  10  10  1       60.410        2.327
  -7  10  10  1       21.749        1.641
   7  10  10  1       21.770        1.431
  -8  10  10  1       68.809        2.677
   8  10  10  1       67.590        2.537
  -9  10  10  1       63.543        2.838
   9  10  10  1       62.371        3.012
 -10  10  10  1       99.776        3.470
  10  10  10  1       97.503        3.752
 -11  10  10  1       33.909        2.609
  11  10  10  1       37.459        2.694
 -12  10  10  1       22.736        2.934
  12  10  10  1       23.124        3.143
 -13  10  10  1        4.714        3.250
  13  10  10  1        5.809        2.867
 -14  10  10  1       14.177        3.927
  14  10  10  1        4.049        4.225
   0  11  10  1       44.875        1.281
  -1  11  10  1       48.789        1.365
   1  11  10  1       47.529        1.355
  -2  11  10  1      340.340        7.630
   2  11  10  1      329.280        7.390
  -3  11  10  1      120.230        3.090
   3  11  10  1      123.530        3.340
  -4  11  10  1       69.368        2.264
   4  11  10  1       67.646        2.233
  -5  11  10  1       16.712        1.660
   5  11  10  1       17.288        1.519
  -6  11  10  1       67.643        2.393
   6  11  10  1       60.450        2.143
  -7  11  10  1       51.798        2.249
   7  11  10  1       53.713        2.441
  -8  11  10  1       75.880        3.132
   8  11  10  1       80.917        3.551
  -9  11  10  1      112.060        3.770
   9  11  10  1      109.780        4.070
 -10  11  10  1       30.562        2.531
  10  11  10  1       32.499        2.744
 -11  11  10  1        3.095        2.076
  11  11  10  1        3.104        2.102
 -12  11  10  1       71.804        3.946
  12  11  10  1       67.322        3.819
 -13  11  10  1        7.886        3.630
  13  11  10  1       18.649        3.612
   0  12  10  1       49.959        1.466
  -1  12  10  1       22.828        1.154
   1  12  10  1       25.108        1.148
  -2  12  10  1       32.793        1.840
   2  12  10  1       31.045        1.593
  -3  12  10  1       23.300        1.563
   3  12  10  1       23.757        1.602
  -4  12  10  1        1.827        1.378
   4  12  10  1        1.577        1.322
  -5  12  10  1       37.761        2.041
   5  12  10  1       40.686        2.144
  -6  12  10  1      110.880        3.160
   6  12  10  1      109.420        3.320
  -7  12  10  1        6.596        2.255
   7  12  10  1        4.850        2.257
  -8  12  10  1       25.739        2.234
   8  12  10  1       31.818        2.455
  -9  12  10  1       73.821        3.208
   9  12  10  1       76.295        3.772
 -10  12  10  1       27.305        2.802
  10  12  10  1       27.749        2.735
 -11  12  10  1      107.960        4.480
  11  12  10  1      107.730        4.560
 -12  12  10  1       49.311        4.760
  12  12  10  1       59.130        5.105
   0  13  10  1       31.386        1.332
  -1  13  10  1      140.680        2.970
   1  13  10  1      136.520        2.940
  -2  13  10  1       95.802        2.952
   2  13  10  1       93.545        2.929
  -3  13  10  1        6.014        1.591
   3  13  10  1        6.596        1.550
  -4  13  10  1       81.499        2.728
   4  13  10  1       82.249        2.856
  -5  13  10  1       23.791        2.090
   5  13  10  1       24.524        2.484
  -6  13  10  1      126.930        4.280
   6  13  10  1      124.160        4.390
  -7  13  10  1        8.583        2.644
   7  13  10  1        6.567        2.606
  -8  13  10  1       27.544        2.532
   8  13  10  1       32.733        3.453
  -9  13  10  1       11.815        2.903
   9  13  10  1       13.716        2.994
 -10  13  10  1        7.299        3.365
  10  13  10  1        3.288        3.717
   0  14  10  1        4.036        1.370
  -1  14  10  1       32.263        1.707
   1  14  10  1       31.222        1.721
  -2  14  10  1       51.853        2.681
   2  14  10  1       51.869        2.559
  -3  14  10  1       25.215        2.365
   3  14  10  1       21.167        2.395
  -4  14  10  1       23.166        2.194
   4  14  10  1       24.593        2.436
  -5  14  10  1       53.711        3.309
   5  14  10  1       51.703        3.211
  -6  14  10  1      122.930        4.440
   6  14  10  1      124.780        4.950
  -7  14  10  1        3.712        3.087
   7  14  10  1        3.876        2.654
  -8  14  10  1       55.427        3.481
   8  14  10  1       54.517        3.624
  -9  14  10  1        9.317        3.272
   9  14  10  1       10.372        3.439
   0  15  10  1        8.755        1.777
  -1  15  10  1      127.630        3.420
   1  15  10  1      122.160        3.100
  -2  15  10  1        5.206        2.290
   2  15  10  1        5.335        2.292
  -3  15  10  1        7.266        2.409
   3  15  10  1        7.472        2.152
  -4  15  10  1       14.401        2.774
   4  15  10  1       15.683        2.740
  -5  15  10  1      170.940        6.360
   5  15  10  1      170.880        6.010
  -6  15  10  1       99.675        4.902
   6  15  10  1       89.384        4.321
  -7  15  10  1       34.371        3.947
   7  15  10  1       45.789        4.131
   0  16  10  1       25.054        2.331
  -1  16  10  1       26.295        2.356
   1  16  10  1       28.692        2.513
  -2  16  10  1       14.047        3.359
   2  16  10  1       19.061        2.900
  -3  16  10  1      157.730        5.630
   3  16  10  1      167.950        5.720
  -4  16  10  1       13.885        3.578
   4  16  10  1       10.000        3.462
   0   0  11  1        0.731        0.646
   1   0  11  1      111.330        1.930
   2   0  11  1      801.890       12.900
   3   0  11  1        0.813        0.559
   4   0  11  1      110.500        1.970
   5   0  11  1       36.945        0.955
   6   0  11  1       20.670        0.832
   7   0  11  1       12.661        0.677
   8   0  11  1      102.720        1.880
   9   0  11  1      110.760        2.070
  10   0  11  1      490.410        8.850
  11   0  11  1       62.416        1.697
  12   0  11  1       27.303        1.303
  13   0  11  1       83.102        2.168
  14   0  11  1        4.392        1.338
  15   0  11  1       10.636        1.645
  16   0  11  1       39.474        2.162
  17   0  11  1       65.507        3.843
   0   1  11  1      124.130        2.160
  -1   1  11  1      450.210        6.920
   1   1  11  1      443.300        6.930
  -2   1  11  1       37.857        0.982
   2   1  11  1       37.753        0.948
  -3   1  11  1       53.425        1.172
   3   1  11  1       54.911        1.154
  -4   1  11  1       22.279        0.781
   4   1  11  1       22.581        0.788
  -5   1  11  1       84.673        1.610
   5   1  11  1       84.106        1.611
  -6   1  11  1       68.246        1.369
   6   1  11  1       69.882        1.408
  -7   1  11  1       57.635        1.240
   7   1  11  1       58.514        1.292
  -8   1  11  1      103.250        1.890
   8   1  11  1       98.302        1.816
  -9   1  11  1       40.230        1.058
   9   1  11  1       40.928        1.082
 -10   1  11  1      115.230        2.470
  10   1  11  1      111.390        2.370
 -11   1  11  1       57.373        1.653
  11   1  11  1       57.229        1.622
 -12   1  11  1        2.514        0.944
  12   1  11  1        4.287        0.872
 -13   1  11  1       94.036        2.297
  13   1  11  1       94.127        2.291
 -14   1  11  1       43.328        1.841
  14   1  11  1       44.021        1.903
 -15   1  11  1       27.874        1.856
  15   1  11  1       27.159        1.923
 -16   1  11  1       68.226        2.737
  16   1  11  1       72.663        2.701
 -17   1  11  1       29.045        3.147
  17   1  11  1       29.129        3.292
   0   2  11  1      422.310        6.490
  -1   2  11  1      130.020        2.290
   1   2  11  1      129.740        2.220
  -2   2  11  1       28.018        0.772
   2   2  11  1       26.690        0.796
  -3   2  11  1      167.230        2.760
   3   2  11  1      166.600        2.750
  -4   2  11  1       50.484        1.098
   4   2  11  1       47.919        1.072
  -5   2  11  1      144.990        2.430
   5   2  11  1      147.120        2.460
  -6   2  11  1       99.459        1.807
   6   2  11  1       98.223        1.790
  -7   2  11  1       32.696        0.868
   7   2  11  1       32.506        0.891
  -8   2  11  1      353.110        5.480
   8   2  11  1      365.830        5.670
  -9   2  11  1       53.692        1.253
   9   2  11  1       54.392        1.258
 -10   2  11  1       90.506        1.977
  10   2  11  1       90.837        1.942
 -11   2  11  1       44.142        1.362
  11   2  11  1       43.787        1.346
 -12   2  11  1       23.010        1.154
  12   2  11  1       25.615        1.214
 -13   2  11  1        3.971        1.113
  13   2  11  1        2.586        1.205
 -14   2  11  1       20.603        1.628
  14   2  11  1       21.369        1.608
 -15   2  11  1       24.834        1.775
  15   2  11  1       24.405        1.861
 -16   2  11  1       16.438        2.289
  16   2  11  1       15.614        2.420
   0   3  11  1      109.840        1.930
  -1   3  11  1       79.175        1.503
   1   3  11  1       79.721        1.495
  -2   3  11  1       79.942        1.468
   2   3  11  1       77.566        1.437
  -3   3  11  1       38.263        0.891
   3   3  11  1       36.380        0.887
  -4   3  11  1      254.500        5.160
   4   3  11  1      244.650        4.740
  -5   3  11  1        4.256        0.855
   5   3  11  1        1.837        0.573
  -6   3  11  1       51.313        1.459
   6   3  11  1       47.837        1.401
  -7   3  11  1       97.545        2.146
   7   3  11  1       98.370        2.150
  -8   3  11  1      217.230        4.220
   8   3  11  1      220.010        4.150
  -9   3  11  1      151.530        3.360
   9   3  11  1      150.580        3.300
 -10   3  11  1      132.910        3.360
  10   3  11  1      130.750        3.300
 -11   3  11  1       26.583        1.362
  11   3  11  1       29.195        1.594
 -12   3  11  1       80.856        2.498
  12   3  11  1       77.755        2.653
 -13   3  11  1       65.803        2.451
  13   3  11  1       66.324        2.646
 -14   3  11  1       16.527        1.328
  14   3  11  1       14.927        1.347
 -15   3  11  1        2.470        1.601
  15   3  11  1        1.991        1.628
 -16   3  11  1       18.561        2.258
  16   3  11  1       18.351        2.031
   0   4  11  1       73.137        1.399
  -1   4  11  1       39.414        0.948
   1   4  11  1       39.246        0.948
  -2   4  11  1       49.585        1.045
   2   4  11  1       49.258        1.027
  -3   4  11  1      105.610        2.230
   3   4  11  1      102.660        2.180
  -4   4  11  1      407.930        7.300
   4   4  11  1      416.080        7.410
  -5   4  11  1      331.270        6.020
   5   4  11  1      328.220        5.980
  -6   4  11  1      117.440        2.430
   6   4  11  1      120.670        2.520
  -7   4  11  1      137.090        2.760
   7   4  11  1      141.750        2.910
  -8   4  11  1      144.760        3.210
   8   4  11  1      140.440        3.100
  -9   4  11  1      238.460        4.940
   9   4  11  1      242.650        4.990
 -10   4  11  1      349.310        7.850
  10   4  11  1      345.790        7.700
 -11   4  11  1        4.264        1.171
  11   4  11  1        3.605        1.249
 -12   4  11  1       69.830        2.398
  12   4  11  1       71.321        2.460
 -13   4  11  1       20.400        1.777
  13   4  11  1       19.131        1.939
 -14   4  11  1       50.023        2.848
  14   4  11  1       48.557        2.992
 -15   4  11  1       18.663        2.492
  15   4  11  1       18.935        3.012
 -16   4  11  1       29.356        3.277
  16   4  11  1       24.473        3.009
   0   5  11  1        1.200        0.410
  -1   5  11  1      128.120        2.180
   1   5  11  1      127.730        2.180
  -2   5  11  1       91.344        2.012
   2   5  11  1       94.003        2.044
  -3   5  11  1        5.622        1.028
   3   5  11  1        3.204        0.718
  -4   5  11  1      110.190        2.340
   4   5  11  1      107.240        2.260
  -5   5  11  1      185.300        3.560
   5   5  11  1      184.470        3.700
  -6   5  11  1      103.820        2.170
   6   5  11  1       99.321        2.172
  -7   5  11  1       63.575        1.832
   7   5  11  1       66.611        1.927
  -8   5  11  1        2.983        0.872
   8   5  11  1        2.842        0.962
  -9   5  11  1       16.136        1.087
   9   5  11  1       16.844        1.255
 -10   5  11  1       31.547        1.482
  10   5  11  1       28.952        1.545
 -11   5  11  1       65.077        2.182
  11   5  11  1       62.027        2.262
 -12   5  11  1        3.552        1.793
  12   5  11  1        1.609        1.793
 -13   5  11  1       32.851        2.289
  13   5  11  1       31.399        2.591
 -14   5  11  1       33.975        3.298
  14   5  11  1       33.262        3.125
 -15   5  11  1        5.631        2.405
  15   5  11  1        2.534        2.537
 -16   5  11  1        8.492        3.267
  16   5  11  1       14.146        3.245
   0   6  11  1       13.643        0.628
  -1   6  11  1       83.577        1.535
   1   6  11  1       85.768        1.563
  -2   6  11  1      251.940        4.680
   2   6  11  1      244.190        4.570
  -3   6  11  1       76.801        1.831
   3   6  11  1       72.499        1.798
  -4   6  11  1      366.880        6.580
   4   6  11  1      375.880        6.740
  -5   6  11  1      190.280        3.660
   5   6  11  1      188.570        3.640
  -6   6  11  1       44.170        1.541
   6   6  11  1       47.414        1.584
  -7   6  11  1       30.048        1.337
   7   6  11  1       29.507        1.420
  -8   6  11  1       84.361        2.207
   8   6  11  1       79.747        2.130
  -9   6  11  1       14.941        1.330
   9   6  11  1       17.832        1.161
 -10   6  11  1       31.008        1.553
  10   6  11  1       30.099        1.774
 -11   6  11  1       69.873        2.699
  11   6  11  1       71.463        2.606
 -12   6  11  1       28.010        2.113
  12   6  11  1       23.621        2.210
 -13   6  11  1       40.966        2.549
  13   6  11  1       41.470        2.986
 -14   6  11  1       56.537        3.135
  14   6  11  1       57.476        3.034
 -15   6  11  1       14.024        3.266
  15   6  11  1       21.235        2.996
   0   7  11  1       78.870        1.456
  -1   7  11  1       40.648        1.301
   1   7  11  1       38.484        1.299
  -2   7  11  1       35.817        1.193
   2   7  11  1       33.485        1.173
  -3   7  11  1       44.259        1.310
   3   7  11  1       39.996        1.242
  -4   7  11  1       76.171        1.890
   4   7  11  1       75.892        1.862
  -5   7  11  1       88.490        2.279
   5   7  11  1       84.708        2.188
  -6   7  11  1       24.112        1.266
   6   7  11  1       23.434        1.234
  -7   7  11  1       20.543        1.264
   7   7  11  1       22.426        1.332
  -8   7  11  1       77.100        2.105
   8   7  11  1       83.150        2.255
  -9   7  11  1      119.490        3.720
   9   7  11  1      117.230        3.720
 -10   7  11  1       25.301        1.911
  10   7  11  1       25.901        2.075
 -11   7  11  1       19.483        1.926
  11   7  11  1       19.326        1.997
 -12   7  11  1       40.199        2.414
  12   7  11  1       36.655        2.534
 -13   7  11  1       40.225        2.990
  13   7  11  1       35.506        3.110
 -14   7  11  1       66.118        4.041
  14   7  11  1       67.317        3.776
 -15   7  11  1       24.308        3.636
  15   7  11  1       24.101        3.437
   0   8  11  1        0.957        0.450
  -1   8  11  1       38.917        1.249
   1   8  11  1       36.334        1.252
  -2   8  11  1      191.420        3.920
   2   8  11  1      186.720        3.620
  -3   8  11  1      157.750        3.410
   3   8  11  1      164.340        3.550
  -4   8  11  1      133.580        3.420
   4   8  11  1      130.590        3.080
  -5   8  11  1      111.770        2.680
   5   8  11  1      112.430        2.700
  -6   8  11  1       19.402        1.269
   6   8  11  1       17.513        1.289
  -7   8  11  1      192.150        4.520
   7   8  11  1      192.290        4.550
  -8   8  11  1       79.039        2.435
   8   8  11  1       79.521        2.447
  -9   8  11  1       58.610        2.444
   9   8  11  1       57.750        2.467
 -10   8  11  1        9.629        1.915
  10   8  11  1        5.029        1.515
 -11   8  11  1      118.300        4.110
  11   8  11  1      110.630        3.970
 -12   8  11  1      147.980        4.620
  12   8  11  1      152.940        5.140
 -13   8  11  1        6.199        2.213
  13   8  11  1        4.840        2.667
 -14   8  11  1       40.555        3.575
  14   8  11  1       38.673        3.343
   0   9  11  1       28.570        0.972
  -1   9  11  1      182.550        4.360
   1   9  11  1      184.940        4.430
  -2   9  11  1       45.653        1.739
   2   9  11  1       39.834        2.155
  -3   9  11  1      104.800        2.790
   3   9  11  1       98.773        3.051
  -4   9  11  1       70.409        2.241
   4   9  11  1       67.005        2.121
  -5   9  11  1      110.780        3.050
   5   9  11  1      105.080        2.850
  -6   9  11  1      182.260        4.450
   6   9  11  1      183.900        4.490
  -7   9  11  1       31.059        1.637
   7   9  11  1       31.806        1.775
  -8   9  11  1        9.870        1.598
   8   9  11  1        8.381        1.481
  -9   9  11  1       40.565        2.258
   9   9  11  1       40.184        2.518
 -10   9  11  1       17.067        2.102
  10   9  11  1       17.154        2.305
 -11   9  11  1       67.413        3.048
  11   9  11  1       68.031        3.184
 -12   9  11  1       20.093        2.514
  12   9  11  1       20.836        2.927
 -13   9  11  1       73.731        3.943
  13   9  11  1       75.328        4.145
 -14   9  11  1       13.291        3.691
  14   9  11  1       25.329        4.665
   0  10  11  1       45.779        1.231
  -1  10  11  1      202.170        4.770
   1  10  11  1      199.530        4.670
  -2  10  11  1       61.165        2.049
   2  10  11  1       57.971        2.082
  -3  10  11  1       34.300        1.671
   3  10  11  1       34.736        1.769
  -4  10  11  1      172.910        4.250
   4  10  11  1      171.650        4.210
  -5  10  11  1       29.362        1.734
   5  10  11  1       25.131        1.692
  -6  10  11  1       30.560        1.739
   6  10  11  1       30.123        1.647
  -7  10  11  1       58.542        2.142
   7  10  11  1       56.363        2.142
  -8  10  11  1        9.383        1.851
   8  10  11  1        6.915        2.168
  -9  10  11  1       19.500        2.419
   9  10  11  1       14.825        2.200
 -10  10  11  1      177.290        5.240
  10  10  11  1      187.160        5.880
 -11  10  11  1        9.449        2.612
  11  10  11  1        5.468        2.354
 -12  10  11  1       36.216        3.651
  12  10  11  1       28.481        3.126
 -13  10  11  1        6.458        3.013
  13  10  11  1       10.025        3.105
   0  11  11  1       36.597        1.264
  -1  11  11  1       85.684        2.491
   1  11  11  1       85.248        2.415
  -2  11  11  1       37.971        1.638
   2  11  11  1       38.789        1.704
  -3  11  11  1       33.013        1.559
   3  11  11  1       31.083        1.654
  -4  11  11  1        0.466        1.329
   4  11  11  1        1.167        1.349
  -5  11  11  1       21.135        1.845
   5  11  11  1       22.673        1.704
  -6  11  11  1      143.800        3.870
   6  11  11  1      142.780        3.930
  -7  11  11  1       13.935        2.120
   7  11  11  1       12.080        2.327
  -8  11  11  1        9.879        1.834
   8  11  11  1        7.258        2.148
  -9  11  11  1       26.283        2.333
   9  11  11  1       27.838        2.662
 -10  11  11  1        6.137        2.367
  10  11  11  1        2.825        2.185
 -11  11  11  1       29.330        3.171
  11  11  11  1       29.468        2.876
 -12  11  11  1       81.964        4.097
  12  11  11  1       88.994        4.239
   0  12  11  1        1.885        0.964
  -1  12  11  1       36.211        1.641
   1  12  11  1       35.311        1.836
  -2  12  11  1       16.228        1.602
   2  12  11  1       14.311        1.698
  -3  12  11  1       63.699        2.326
   3  12  11  1       60.567        2.373
  -4  12  11  1       68.784        2.531
   4  12  11  1       68.567        2.691
  -5  12  11  1       88.859        2.910
   5  12  11  1       87.635        3.019
  -6  12  11  1       28.747        2.313
   6  12  11  1       27.242        2.157
  -7  12  11  1       20.597        2.275
   7  12  11  1       24.089        2.790
  -8  12  11  1       26.234        2.663
   8  12  11  1       24.561        2.909
  -9  12  11  1       53.553        2.965
   9  12  11  1       53.071        3.304
 -10  12  11  1       46.446        3.469
  10  12  11  1       48.564        3.472
 -11  12  11  1        4.253        3.611
  11  12  11  1        9.036        3.643
   0  13  11  1       37.143        1.697
  -1  13  11  1       11.106        1.757
   1  13  11  1        7.459        1.596
  -2  13  11  1      150.510        4.110
   2  13  11  1      149.230        4.100
  -3  13  11  1      115.160        3.410
   3  13  11  1      114.110        3.580
  -4  13  11  1       15.833        1.956
   4  13  11  1       14.352        2.188
  -5  13  11  1       18.571        2.109
   5  13  11  1       19.056        2.173
  -6  13  11  1      126.650        4.390
   6  13  11  1      117.780        4.760
  -7  13  11  1       41.047        3.170
   7  13  11  1       43.530        3.406
  -8  13  11  1       65.512        3.819
   8  13  11  1       61.386        3.340
  -9  13  11  1        4.460        3.006
   9  13  11  1        7.469        3.049
 -10  13  11  1        6.824        6.248
   0  14  11  1       36.258        1.768
  -1  14  11  1       23.232        2.235
   1  14  11  1       28.505        2.392
  -2  14  11  1        5.341        2.258
   2  14  11  1        7.122        2.235
  -3  14  11  1        5.433        2.262
   3  14  11  1        6.782        2.206
  -4  14  11  1      157.420        4.760
   4  14  11  1      153.310        4.860
  -5  14  11  1       39.971        3.577
   5  14  11  1       36.302        3.294
  -6  14  11  1        1.119        3.008
   6  14  11  1        0.994        2.745
  -7  14  11  1       37.628        3.305
   7  14  11  1       36.868        3.035
  -8  14  11  1       21.937        4.188
   8  14  11  1       27.398        3.940
   0  15  11  1       13.226        2.073
  -1  15  11  1        9.486        2.712
   1  15  11  1        6.742        2.958
  -2  15  11  1        2.640        2.413
   2  15  11  1        6.700        2.666
  -3  15  11  1      138.990        4.550
   3  15  11  1      140.890        4.300
  -4  15  11  1       52.964        3.668
   4  15  11  1       53.208        3.577
  -5  15  11  1       57.597        3.958
   5  15  11  1       62.385        3.859
  -6  15  11  1       35.503        4.685
   6  15  11  1       25.089        4.620
   0  16  11  1        0.000        3.101
   1  16  11  1        9.408        5.993
   0   0  12  1        5.837        0.817
   1   0  12  1       26.112        0.832
   2   0  12  1      151.120        2.550
   3   0  12  1        8.690        0.642
   4   0  12  1      159.860        2.710
   5   0  12  1        8.382        0.698
   6   0  12  1       62.866        1.348
   7   0  12  1       19.711        0.808
   8   0  12  1       37.070        1.157
   9   0  12  1      220.860        4.190
  10   0  12  1      173.480        3.390
  11   0  12  1      530.170        9.410
  12   0  12  1       33.507        1.561
  13   0  12  1       90.182        2.426
  14   0  12  1       24.226        1.955
  15   0  12  1        1.787        2.063
  16   0  12  1       23.129        2.416
   0   1  12  1        1.387        0.489
  -1   1  12  1       47.220        1.124
   1   1  12  1       45.261        1.112
  -2   1  12  1        6.931        0.643
   2   1  12  1        6.815        0.610
  -3   1  12  1      449.290        6.900
   3   1  12  1      441.700        6.770
  -4   1  12  1       30.940        0.889
   4   1  12  1       32.211        0.920
  -5   1  12  1        2.582        0.513
   5   1  12  1        1.456        0.456
  -6   1  12  1       57.820        1.260
   6   1  12  1       61.796        1.321
  -7   1  12  1      156.170        2.650
   7   1  12  1      151.600        2.560
  -8   1  12  1       44.217        1.091
   8   1  12  1       47.823        1.167
  -9   1  12  1       50.479        1.339
   9   1  12  1       50.507        1.257
 -10   1  12  1       16.413        1.018
  10   1  12  1       18.154        1.039
 -11   1  12  1        7.394        1.068
  11   1  12  1        9.108        1.067
 -12   1  12  1      103.380        2.440
  12   1  12  1      102.960        2.490
 -13   1  12  1       60.611        2.078
  13   1  12  1       58.206        1.929
 -14   1  12  1       36.461        1.908
  14   1  12  1       39.487        1.784
 -15   1  12  1       12.079        1.793
  15   1  12  1        8.723        1.988
 -16   1  12  1       51.490        2.845
  16   1  12  1       52.907        3.030
   0   2  12  1      248.790        3.950
  -1   2  12  1      177.390        2.910
   1   2  12  1      178.170        2.950
  -2   2  12  1      362.760        5.650
   2   2  12  1      361.260        5.570
  -3   2  12  1      115.010        1.980
   3   2  12  1      112.720        1.990
  -4   2  12  1      177.670        3.000
   4   2  12  1      174.690        2.910
  -5   2  12  1      174.110        2.850
   5   2  12  1      175.550        2.930
  -6   2  12  1        3.756        0.697
   6   2  12  1        5.145        0.823
  -7   2  12  1      101.980        2.310
   7   2  12  1       98.676        2.207
  -8   2  12  1       21.466        1.072
   8   2  12  1       22.938        1.147
  -9   2  12  1        9.986        1.091
   9   2  12  1        9.944        1.220
 -10   2  12  1      231.120        5.370
  10   2  12  1      238.340        5.530
 -11   2  12  1       81.006        1.907
  11   2  12  1       82.157        1.939
 -12   2  12  1       59.315        1.735
  12   2  12  1       60.163        1.779
 -13   2  12  1       40.096        1.565
  13   2  12  1       38.923        1.564
 -14   2  12  1       66.423        2.196
  14   2  12  1       64.468        2.163
 -15   2  12  1       30.077        2.020
  15   2  12  1       33.043        2.061
 -16   2  12  1       22.959        3.349
  16   2  12  1       18.600        2.632
   0   3  12  1       24.332        0.808
  -1   3  12  1      121.080        2.100
   1   3  12  1      118.340        2.110
  -2   3  12  1       86.621        1.711
   2   3  12  1       86.746        1.624
  -3   3  12  1       26.582        0.784
   3   3  12  1       27.037        0.769
  -4   3  12  1       67.082        1.704
   4   3  12  1       68.882        1.903
  -5   3  12  1      227.090        4.280
   5   3  12  1      234.130        4.390
  -6   3  12  1        5.972        1.024
   6   3  12  1        7.500        1.011
  -7   3  12  1       25.424        1.090
   7   3  12  1       24.240        1.093
  -8   3  12  1       56.747        1.752
   8   3  12  1       55.290        1.792
  -9   3  12  1       71.782        1.977
   9   3  12  1       74.203        2.130
 -10   3  12  1      105.620        2.870
  10   3  12  1      115.320        3.210
 -11   3  12  1      176.400        4.430
  11   3  12  1      183.500        4.660
 -12   3  12  1       33.897        1.891
  12   3  12  1       34.488        1.930
 -13   3  12  1       18.331        2.062
  13   3  12  1       13.760        1.953
 -14   3  12  1       13.499        1.817
  14   3  12  1       14.197        2.068
 -15   3  12  1       18.703        2.985
  15   3  12  1       15.723        2.865
 -16   3  12  1       17.140        3.306
  16   3  12  1       17.980        3.920
   0   4  12  1       74.083        1.472
  -1   4  12  1       52.301        1.147
   1   4  12  1       51.188        1.119
  -2   4  12  1      116.080        2.010
   2   4  12  1      113.760        1.960
  -3   4  12  1       99.258        2.186
   3   4  12  1       93.680        2.067
  -4   4  12  1       64.377        1.628
   4   4  12  1       67.805        1.642
  -5   4  12  1        9.199        0.892
   5   4  12  1        7.518        0.905
  -6   4  12  1       89.057        2.107
   6   4  12  1       89.277        2.190
  -7   4  12  1       90.912        2.335
   7   4  12  1       88.440        2.230
  -8   4  12  1      272.980        5.600
   8   4  12  1      280.520        5.860
  -9   4  12  1        2.341        1.073
   9   4  12  1        0.151        0.936
 -10   4  12  1       16.768        1.404
  10   4  12  1       16.183        1.588
 -11   4  12  1       46.817        1.903
  11   4  12  1       44.330        2.012
 -12   4  12  1       41.787        2.269
  12   4  12  1       46.365        2.452
 -13   4  12  1      117.670        4.130
  13   4  12  1      121.790        4.520
 -14   4  12  1       55.500        3.297
  14   4  12  1       56.789        3.062
 -15   4  12  1       45.149        3.330
  15   4  12  1       48.913        3.382
   0   5  12  1      363.200        6.040
  -1   5  12  1      213.310        3.620
   1   5  12  1      224.180        3.580
  -2   5  12  1      203.300        3.840
   2   5  12  1      206.940        3.930
  -3   5  12  1       85.864        1.946
   3   5  12  1       84.432        1.956
  -4   5  12  1      142.720        3.160
   4   5  12  1      134.560        2.930
  -5   5  12  1       90.021        2.052
   5   5  12  1       88.464        2.073
  -6   5  12  1      146.770        3.280
   6   5  12  1      149.430        3.360
  -7   5  12  1        4.528        0.970
   7   5  12  1        2.057        0.877
  -8   5  12  1       48.238        1.639
   8   5  12  1       50.136        1.667
  -9   5  12  1        5.440        1.231
   9   5  12  1        8.101        1.208
 -10   5  12  1       23.132        1.534
  10   5  12  1       22.461        1.610
 -11   5  12  1      152.900        3.980
  11   5  12  1      143.020        3.900
 -12   5  12  1       11.886        2.149
  12   5  12  1       10.684        1.723
 -13   5  12  1       62.321        3.097
  13   5  12  1       62.727        2.945
 -14   5  12  1       78.131        3.758
  14   5  12  1       81.853        3.642
 -15   5  12  1       31.991        3.264
  15   5  12  1       32.101        3.085
   0   6  12  1      126.820        2.170
  -1   6  12  1       70.627        1.678
   1   6  12  1       71.224        1.696
  -2   6  12  1       45.726        1.285
   2   6  12  1       45.708        1.339
  -3   6  12  1      126.740        2.620
   3   6  12  1      116.790        2.460
  -4   6  12  1      168.360        3.340
   4   6  12  1      168.220        3.370
  -5   6  12  1       37.300        1.513
   5   6  12  1       40.606        1.544
  -6   6  12  1       48.822        1.617
   6   6  12  1       47.956        1.615
  -7   6  12  1        7.296        1.067
   7   6  12  1       10.863        1.199
  -8   6  12  1       61.930        1.952
   8   6  12  1       60.932        1.969
  -9   6  12  1       69.888        2.217
   9   6  12  1       65.706        2.198
 -10   6  12  1       60.856        2.548
  10   6  12  1       58.333        2.779
 -11   6  12  1       13.059        2.157
  11   6  12  1       16.477        2.190
 -12   6  12  1       85.441        3.886
  12   6  12  1       90.221        3.558
 -13   6  12  1        3.073        2.020
  13   6  12  1        1.497        2.066
 -14   6  12  1       12.563        3.071
  14   6  12  1        9.863        2.560
 -15   6  12  1       14.572        3.232
  15   6  12  1       16.509        3.385
   0   7  12  1       67.704        1.349
  -1   7  12  1       25.077        1.010
   1   7  12  1       24.428        1.076
  -2   7  12  1       31.603        1.246
   2   7  12  1       31.364        1.205
  -3   7  12  1      149.980        3.290
   3   7  12  1      140.440        3.010
  -4   7  12  1      236.090        4.850
   4   7  12  1      234.010        4.800
  -5   7  12  1      287.460        5.830
   5   7  12  1      274.780        5.600
  -6   7  12  1       67.557        1.978
   6   7  12  1       69.099        2.125
  -7   7  12  1       32.829        1.582
   7   7  12  1       28.549        1.479
  -8   7  12  1       15.184        1.585
   8   7  12  1       14.456        1.554
  -9   7  12  1       34.972        2.145
   9   7  12  1       37.848        2.337
 -10   7  12  1        0.351        1.926
  10   7  12  1        1.313        1.929
 -11   7  12  1      250.510        6.860
  11   7  12  1      243.360        6.680
 -12   7  12  1        0.798        1.909
  12   7  12  1        2.158        1.959
 -13   7  12  1        3.823        2.178
  13   7  12  1        1.513        2.205
 -14   7  12  1       28.806        3.830
  14   7  12  1       30.143        3.722
   0   8  12  1        6.683        0.601
  -1   8  12  1       47.356        1.567
   1   8  12  1       43.522        1.496
  -2   8  12  1       33.177        1.458
   2   8  12  1       33.745        1.349
  -3   8  12  1       32.396        1.384
   3   8  12  1       31.306        1.402
  -4   8  12  1       18.083        1.184
   4   8  12  1       18.976        1.315
  -5   8  12  1       14.052        1.323
   5   8  12  1       14.449        1.232
  -6   8  12  1       13.603        1.485
   6   8  12  1       10.982        1.666
  -7   8  12  1       36.443        1.759
   7   8  12  1       36.317        1.897
  -8   8  12  1       58.294        2.179
   8   8  12  1       62.009        2.421
  -9   8  12  1       29.371        2.248
   9   8  12  1       23.846        2.397
 -10   8  12  1      207.150        5.910
  10   8  12  1      207.440        5.930
 -11   8  12  1       40.733        2.396
  11   8  12  1       40.355        2.697
 -12   8  12  1       24.730        3.031
  12   8  12  1       27.673        3.110
 -13   8  12  1        6.897        2.774
  13   8  12  1        4.287        2.420
 -14   8  12  1       29.767        4.002
  14   8  12  1       36.550        6.305
   0   9  12  1      121.580        2.500
  -1   9  12  1       37.700        1.515
   1   9  12  1       37.379        1.591
  -2   9  12  1      249.110        5.700
   2   9  12  1      261.590        5.970
  -3   9  12  1       91.755        2.559
   3   9  12  1       91.873        2.589
  -4   9  12  1       60.096        2.032
   4   9  12  1       61.022        2.118
  -5   9  12  1       78.082        2.380
   5   9  12  1       75.393        2.434
  -6   9  12  1       67.280        2.356
   6   9  12  1       66.031        2.457
  -7   9  12  1       98.393        2.945
   7   9  12  1       96.152        2.943
  -8   9  12  1       31.659        2.206
   8   9  12  1       33.662        2.186
  -9   9  12  1        3.193        1.836
   9   9  12  1        1.028        1.796
 -10   9  12  1       42.231        2.770
  10   9  12  1       48.147        3.070
 -11   9  12  1       44.100        2.942
  11   9  12  1       48.018        3.391
 -12   9  12  1        8.336        2.748
  12   9  12  1       12.416        2.543
 -13   9  12  1       25.533        3.955
  13   9  12  1       26.409        4.056
   0  10  12  1        2.011        0.627
  -1  10  12  1        3.879        1.102
   1  10  12  1        3.957        1.194
  -2  10  12  1      173.460        4.180
   2  10  12  1      172.070        4.290
  -3  10  12  1      116.930        3.170
   3  10  12  1      113.700        3.110
  -4  10  12  1       56.367        2.108
   4  10  12  1       61.253        2.561
  -5  10  12  1       26.495        1.568
   5  10  12  1       30.426        1.766
  -6  10  12  1       67.234        2.420
   6  10  12  1       78.569        2.796
  -7  10  12  1       66.419        2.500
   7  10  12  1       68.933        2.539
  -8  10  12  1       80.577        3.075
   8  10  12  1       79.922        3.235
  -9  10  12  1       69.452        2.985
   9  10  12  1       65.181        3.431
 -10  10  12  1        7.265        2.633
  10  10  12  1        8.105        2.468
 -11  10  12  1       41.619        3.397
  11  10  12  1       38.868        3.196
 -12  10  12  1       91.216        4.773
  12  10  12  1       93.670        4.431
   0  11  12  1       33.698        1.258
  -1  11  12  1      134.860        3.480
   1  11  12  1      134.490        3.560
  -2  11  12  1       20.968        1.622
   2  11  12  1       21.066        1.950
  -3  11  12  1       45.856        2.047
   3  11  12  1       47.373        2.332
  -4  11  12  1       63.895        2.452
   4  11  12  1       64.221        2.651
  -5  11  12  1       71.810        2.705
   5  11  12  1       76.094        2.827
  -6  11  12  1       18.321        1.843
   6  11  12  1       16.430        1.874
  -7  11  12  1        5.148        1.945
   7  11  12  1        5.327        2.268
  -8  11  12  1       81.017        3.557
   8  11  12  1       78.540        3.787
  -9  11  12  1        9.558        2.854
   9  11  12  1        4.811        2.921
 -10  11  12  1       44.913        3.277
  10  11  12  1       42.747        3.115
 -11  11  12  1       39.820        3.432
  11  11  12  1       42.317        3.401
   0  12  12  1       59.561        1.924
  -1  12  12  1       14.382        1.701
   1  12  12  1       11.984        1.685
  -2  12  12  1       17.417        1.896
   2  12  12  1       18.166        2.001
  -3  12  12  1       80.224        3.437
   3  12  12  1       80.013        3.217
  -4  12  12  1      237.750        5.870
   4  12  12  1      226.820        5.690
  -5  12  12  1       15.037        1.898
   5  12  12  1       15.677        2.093
  -6  12  12  1       90.776        3.638
   6  12  12  1       88.697        3.473
  -7  12  12  1       27.476        2.670
   7  12  12  1       36.411        3.185
  -8  12  12  1       27.999        3.327
   8  12  12  1       27.698        3.171
  -9  12  12  1       41.449        3.501
   9  12  12  1       40.845        3.067
 -10  12  12  1       10.144        3.595
  10  12  12  1       17.825        4.717
   0  13  12  1      164.530        6.580
  -1  13  12  1       30.393        2.064
   1  13  12  1       33.917        2.225
  -2  13  12  1      140.220        4.110
   2  13  12  1      138.560        4.090
  -3  13  12  1       16.571        2.280
   3  13  12  1       12.263        2.164
  -4  13  12  1       20.479        2.475
   4  13  12  1       14.433        2.575
  -5  13  12  1       62.599        2.958
   5  13  12  1       65.770        3.216
  -6  13  12  1       14.436        2.775
   6  13  12  1       17.437        3.038
  -7  13  12  1        6.417        2.892
   7  13  12  1        6.582        2.829
  -8  13  12  1       23.644        3.620
   8  13  12  1       16.354        3.469
   0  14  12  1       39.412        3.957
  -1  14  12  1       20.351        2.615
   1  14  12  1       16.733        2.554
  -2  14  12  1       25.624        2.826
   2  14  12  1       35.897        2.767
  -3  14  12  1       40.560        3.124
   3  14  12  1       35.234        3.046
  -4  14  12  1       43.299        3.046
   4  14  12  1       43.599        2.897
  -5  14  12  1       65.393        4.035
   5  14  12  1       63.561        3.659
  -6  14  12  1        8.341        3.362
   6  14  12  1       11.168        3.094
   0  15  12  1       10.695        5.104
  -1  15  12  1       14.062        2.787
   1  15  12  1       10.843        2.684
  -2  15  12  1       16.582        3.235
   2  15  12  1       30.200        3.360
  -3  15  12  1      104.690        4.690
   3  15  12  1      101.120        5.170
   0   0  13  1        1.518        0.917
   1   0  13  1       46.525        1.113
   2   0  13  1        9.546        0.782
   3   0  13  1       14.259        0.793
   4   0  13  1        4.663        0.683
   5   0  13  1        7.283        0.776
   6   0  13  1       27.686        0.908
   7   0  13  1      144.760        2.540
   8   0  13  1       23.018        0.930
   9   0  13  1      301.210        5.480
  10   0  13  1      157.820        3.470
  11   0  13  1       22.307        1.425
  12   0  13  1       99.199        2.508
  13   0  13  1        4.377        1.472
  14   0  13  1       29.507        2.080
  15   0  13  1       11.536        2.115
   0   1  13  1      206.110        3.340
  -1   1  13  1       12.951        0.789
   1   1  13  1       11.272        0.761
  -2   1  13  1      354.100        5.560
   2   1  13  1      363.000        5.650
  -3   1  13  1       79.746        1.566
   3   1  13  1       79.850        1.559
  -4   1  13  1       39.049        1.030
   4   1  13  1       40.054        1.027
  -5   1  13  1        1.008        0.452
   5   1  13  1        2.876        0.658
  -6   1  13  1       27.716        0.951
   6   1  13  1       25.773        0.939
  -7   1  13  1       35.589        1.034
   7   1  13  1       38.502        1.046
  -8   1  13  1       30.763        1.187
   8   1  13  1       30.672        1.040
  -9   1  13  1      214.390        4.080
   9   1  13  1      217.090        4.120
 -10   1  13  1       32.690        1.379
  10   1  13  1       36.192        1.492
 -11   1  13  1       83.313        2.061
  11   1  13  1       81.122        2.069
 -12   1  13  1       30.515        1.731
  12   1  13  1       28.650        1.613
 -13   1  13  1       21.065        1.642
  13   1  13  1       23.950        1.778
 -14   1  13  1       34.016        2.124
  14   1  13  1       34.304        2.143
 -15   1  13  1      104.090        3.290
  15   1  13  1      102.230        3.280
   0   2  13  1       20.967        0.800
  -1   2  13  1      319.570        5.000
   1   2  13  1      324.620        5.120
  -2   2  13  1       69.144        1.394
   2   2  13  1       71.246        1.399
  -3   2  13  1       10.134        0.664
   3   2  13  1        9.436        0.675
  -4   2  13  1      174.880        2.890
   4   2  13  1      175.330        2.980
  -5   2  13  1      106.950        1.900
   5   2  13  1      104.520        1.890
  -6   2  13  1       11.256        0.963
   6   2  13  1       12.949        0.990
  -7   2  13  1      174.200        3.450
   7   2  13  1      176.260        3.410
  -8   2  13  1        8.875        1.113
   8   2  13  1       10.724        1.173
  -9   2  13  1      311.240        6.960
   9   2  13  1      300.820        6.880
 -10   2  13  1       53.365        2.279
  10   2  13  1       49.755        2.190
 -11   2  13  1       33.290        1.958
  11   2  13  1       33.582        2.094
 -12   2  13  1      223.160        5.380
  12   2  13  1      226.060        5.510
 -13   2  13  1        2.681        2.381
  13   2  13  1        2.562        2.042
 -14   2  13  1        2.929        2.166
  14   2  13  1        3.111        1.837
 -15   2  13  1       29.374        2.713
  15   2  13  1       26.573        2.972
   0   3  13  1        0.685        0.459
  -1   3  13  1       20.007        0.796
   1   3  13  1       21.406        0.848
  -2   3  13  1       68.597        1.373
   2   3  13  1       69.726        1.423
  -3   3  13  1       69.098        1.364
   3   3  13  1       66.471        1.379
  -4   3  13  1       80.683        1.822
   4   3  13  1       83.989        1.909
  -5   3  13  1      283.360        5.280
   5   3  13  1      289.290        5.340
  -6   3  13  1       14.756        1.051
   6   3  13  1       16.633        1.144
  -7   3  13  1       34.075        1.443
   7   3  13  1       34.872        1.464
  -8   3  13  1       66.676        2.054
   8   3  13  1       64.039        2.077
  -9   3  13  1       44.025        1.841
   9   3  13  1       41.228        1.968
 -10   3  13  1       84.321        2.654
  10   3  13  1       81.358        2.703
 -11   3  13  1      162.770        4.360
  11   3  13  1      158.450        4.180
 -12   3  13  1        6.964        1.590
  12   3  13  1       11.214        1.993
 -13   3  13  1       12.917        2.295
  13   3  13  1       16.487        2.294
 -14   3  13  1       28.285        3.396
  14   3  13  1       24.446        3.121
 -15   3  13  1        3.368        2.845
  15   3  13  1        3.360        3.194
   0   4  13  1      111.080        1.990
  -1   4  13  1       72.391        1.534
   1   4  13  1       70.506        1.404
  -2   4  13  1        5.580        0.594
   2   4  13  1        4.881        0.566
  -3   4  13  1       60.519        1.568
   3   4  13  1       58.755        1.533
  -4   4  13  1      115.960        2.430
   4   4  13  1      113.610        2.440
  -5   4  13  1      111.670        2.430
   5   4  13  1      109.180        2.420
  -6   4  13  1      434.770        8.570
   6   4  13  1      423.800        9.450
  -7   4  13  1       43.015        1.646
   7   4  13  1       45.292        1.763
  -8   4  13  1       30.844        1.560
   8   4  13  1       25.518        1.588
  -9   4  13  1       72.870        2.303
   9   4  13  1       71.103        2.357
 -10   4  13  1        6.166        1.657
  10   4  13  1        4.060        1.352
 -11   4  13  1       13.704        1.730
  11   4  13  1       14.991        1.941
 -12   4  13  1        4.199        1.655
  12   4  13  1        5.530        1.750
 -13   4  13  1       23.101        2.494
  13   4  13  1       16.911        2.750
 -14   4  13  1       21.142        3.077
  14   4  13  1       26.116        3.428
 -15   4  13  1        6.342        3.319
  15   4  13  1        6.641        3.622
   0   5  13  1        1.412        0.547
  -1   5  13  1      246.040        4.260
   1   5  13  1      242.020        4.110
  -2   5  13  1        7.477        0.839
   2   5  13  1        5.665        0.786
  -3   5  13  1       59.004        1.581
   3   5  13  1       59.623        1.645
  -4   5  13  1      154.970        3.090
   4   5  13  1      153.360        3.200
  -5   5  13  1       87.023        2.238
   5   5  13  1       87.785        2.247
  -6   5  13  1       26.133        1.367
   6   5  13  1       24.358        1.395
  -7   5  13  1       26.849        1.363
   7   5  13  1       30.657        1.340
  -8   5  13  1       19.340        1.379
   8   5  13  1       23.465        1.444
  -9   5  13  1       42.593        1.998
   9   5  13  1       44.213        2.114
 -10   5  13  1      127.360        3.550
  10   5  13  1      126.700        3.500
 -11   5  13  1        3.532        2.362
  11   5  13  1       10.124        1.987
 -12   5  13  1        5.711        2.475
  12   5  13  1        2.331        2.241
 -13   5  13  1       38.231        2.953
  13   5  13  1       39.135        3.146
 -14   5  13  1        6.576        2.789
  14   5  13  1        5.316        2.892
   0   6  13  1       35.780        1.052
  -1   6  13  1       10.740        0.963
   1   6  13  1        9.612        0.951
  -2   6  13  1       77.752        1.928
   2   6  13  1       79.266        1.904
  -3   6  13  1      160.680        3.230
   3   6  13  1      156.300        3.100
  -4   6  13  1       57.357        1.743
   4   6  13  1       60.822        1.796
  -5   6  13  1       17.165        1.156
   5   6  13  1       17.696        1.234
  -6   6  13  1       77.906        2.305
   6   6  13  1       77.898        2.238
  -7   6  13  1       35.804        1.603
   7   6  13  1       34.307        1.661
  -8   6  13  1        2.501        1.220
   8   6  13  1        2.133        1.387
  -9   6  13  1      105.140        3.640
   9   6  13  1      109.840        3.800
 -10   6  13  1       50.159        2.829
  10   6  13  1       54.452        2.961
 -11   6  13  1       25.254        2.475
  11   6  13  1       22.050        2.559
 -12   6  13  1       18.226        2.713
  12   6  13  1       14.683        2.708
 -13   6  13  1      148.700        5.570
  13   6  13  1      149.470        5.750
 -14   6  13  1       10.965        3.390
  14   6  13  1       20.212        3.691
   0   7  13  1       61.723        1.309
  -1   7  13  1       25.302        1.141
   1   7  13  1       25.070        1.137
  -2   7  13  1       65.567        1.923
   2   7  13  1       64.622        1.939
  -3   7  13  1      215.100        4.490
   3   7  13  1      213.130        4.460
  -4   7  13  1      227.970        4.760
   4   7  13  1      231.350        4.980
  -5   7  13  1      105.080        2.550
   5   7  13  1      101.400        2.520
  -6   7  13  1       14.479        1.220
   6   7  13  1       15.643        1.214
  -7   7  13  1       42.197        1.986
   7   7  13  1       34.512        2.035
  -8   7  13  1       46.148        2.359
   8   7  13  1       50.590        2.393
  -9   7  13  1       40.388        2.514
   9   7  13  1       41.137        2.558
 -10   7  13  1      154.560        5.130
  10   7  13  1      146.610        4.960
 -11   7  13  1       30.651        2.663
  11   7  13  1       27.615        2.836
 -12   7  13  1       51.772        3.665
  12   7  13  1       47.672        3.098
 -13   7  13  1      107.150        4.610
  13   7  13  1      107.340        4.620
   0   8  13  1       26.306        0.904
  -1   8  13  1       14.173        1.158
   1   8  13  1       15.643        1.320
  -2   8  13  1       56.482        1.938
   2   8  13  1       51.346        1.911
  -3   8  13  1       84.251        2.575
   3   8  13  1       81.854        2.613
  -4   8  13  1       86.143        2.513
   4   8  13  1       89.093        2.664
  -5   8  13  1        2.693        1.345
   5   8  13  1        2.170        1.168
  -6   8  13  1       54.173        2.042
   6   8  13  1       53.372        2.179
  -7   8  13  1       71.754        2.627
   7   8  13  1       70.720        2.656
  -8   8  13  1       46.890        2.498
   8   8  13  1       46.482        2.546
  -9   8  13  1       56.143        3.011
   9   8  13  1       50.321        2.759
 -10   8  13  1       88.712        3.761
  10   8  13  1       85.248        4.129
 -11   8  13  1       25.823        2.903
  11   8  13  1       22.950        2.820
 -12   8  13  1       69.828        4.073
  12   8  13  1       65.755        3.853
 -13   8  13  1      104.480        5.380
  13   8  13  1      106.140        5.320
   0   9  13  1      127.050        5.110
  -1   9  13  1       80.122        2.351
   1   9  13  1       80.126        2.385
  -2   9  13  1        6.824        1.295
   2   9  13  1        6.778        1.425
  -3   9  13  1      162.300        4.150
   3   9  13  1      155.370        3.960
  -4   9  13  1       59.161        2.050
   4   9  13  1       55.314        2.237
  -5   9  13  1      108.990        3.030
   5   9  13  1      106.960        3.120
  -6   9  13  1       10.953        1.694
   6   9  13  1       12.843        1.805
  -7   9  13  1       67.964        2.589
   7   9  13  1       68.772        2.866
  -8   9  13  1       11.210        1.941
   8   9  13  1        6.155        1.933
  -9   9  13  1       37.201        2.461
   9   9  13  1       36.400        2.579
 -10   9  13  1       23.431        2.533
  10   9  13  1       22.806        2.474
 -11   9  13  1        2.183        2.933
  11   9  13  1        7.673        2.868
 -12   9  13  1       42.830        4.593
  12   9  13  1       43.155        4.384
   0  10  13  1      200.050        7.240
  -1  10  13  1        2.459        1.124
   1  10  13  1        5.432        1.544
  -2  10  13  1       65.538        2.290
   2  10  13  1       63.685        2.257
  -3  10  13  1        4.669        1.672
   3  10  13  1        5.555        1.822
  -4  10  13  1       10.114        1.819
   4  10  13  1       13.061        1.932
  -5  10  13  1      179.090        4.560
   5  10  13  1      172.520        4.420
  -6  10  13  1       16.948        1.869
   6  10  13  1       18.434        1.992
  -7  10  13  1       37.222        2.621
   7  10  13  1       39.951        2.554
  -8  10  13  1        0.397        2.194
   8  10  13  1        2.606        2.075
  -9  10  13  1       44.747        2.940
   9  10  13  1       48.478        3.469
 -10  10  13  1       20.629        3.335
  10  10  13  1       18.416        3.037
 -11  10  13  1      101.620        4.490
  11  10  13  1      101.920        4.370
   0  11  13  1       34.581        2.820
  -1  11  13  1      120.490        3.480
   1  11  13  1      116.320        3.340
  -2  11  13  1       57.829        2.422
   2  11  13  1       55.921        2.490
  -3  11  13  1       32.066        2.075
   3  11  13  1       32.617        1.994
  -4  11  13  1       98.354        3.266
   4  11  13  1       94.192        3.386
  -5  11  13  1        3.878        1.868
   5  11  13  1        8.611        2.133
  -6  11  13  1       19.245        2.092
   6  11  13  1       19.648        2.277
  -7  11  13  1       24.739        2.862
   7  11  13  1       22.769        2.588
  -8  11  13  1       13.068        2.899
   8  11  13  1       20.609        3.019
  -9  11  13  1        1.127        3.359
   9  11  13  1        3.056        3.018
 -10  11  13  1       23.335        3.632
  10  11  13  1       24.912        3.478
   0  12  13  1       13.316        3.063
  -1  12  13  1       49.151        2.284
   1  12  13  1       47.336        2.186
  -2  12  13  1       87.853        3.114
   2  12  13  1       88.075        3.053
  -3  12  13  1        1.015        1.863
   3  12  13  1        0.801        2.198
  -4  12  13  1      165.150        4.500
   4  12  13  1      160.260        4.580
  -5  12  13  1       80.748        3.227
   5  12  13  1       80.352        3.213
  -6  12  13  1       39.633        2.859
   6  12  13  1       37.312        2.758
  -7  12  13  1       89.675        4.525
   7  12  13  1       89.323        4.509
  -8  12  13  1       12.635        2.932
   8  12  13  1        6.975        2.634
  -9  12  13  1       13.239        3.796
   9  12  13  1       30.458        7.114
   0  13  13  1       51.002        3.732
  -1  13  13  1        6.967        1.989
   1  13  13  1        4.864        1.976
  -2  13  13  1       30.889        2.685
   2  13  13  1       29.023        2.616
  -3  13  13  1      133.560        4.360
   3  13  13  1      135.080        4.240
  -4  13  13  1       30.203        2.861
   4  13  13  1       28.224        2.797
  -5  13  13  1       95.803        3.975
   5  13  13  1       91.003        3.638
  -6  13  13  1       18.122        3.640
   6  13  13  1       13.518        3.018
  -7  13  13  1       18.144        3.988
   7  13  13  1       18.686        3.623
   0  14  13  1       48.167        4.495
  -1  14  13  1       87.318        4.990
   1  14  13  1       89.230        4.964
  -2  14  13  1       52.994        3.375
   2  14  13  1       55.912        3.085
  -3  14  13  1       61.041        3.422
   3  14  13  1       59.591        3.282
  -4  14  13  1       49.882        3.989
   4  14  13  1       49.423        4.632
   0   0  14  1      262.010        5.920
   1   0  14  1      129.170        2.290
   2   0  14  1        3.177        0.714
   3   0  14  1      549.850        8.400
   4   0  14  1        1.963        0.576
   5   0  14  1       41.275        1.172
   6   0  14  1      123.000        2.420
   7   0  14  1      203.020        3.360
   8   0  14  1       19.882        1.072
   9   0  14  1      201.330        4.050
  10   0  14  1       19.922        1.293
  11   0  14  1        2.205        1.240
  12   0  14  1       90.798        2.480
  13   0  14  1       39.310        2.177
  14   0  14  1       17.153        2.313
   0   1  14  1      354.020        5.590
  -1   1  14  1       51.241        1.273
   1   1  14  1       52.564        1.305
  -2   1  14  1       28.359        1.032
   2   1  14  1       28.823        0.961
  -3   1  14  1      161.080        2.760
   3   1  14  1      164.810        2.780
  -4   1  14  1       63.122        1.418
   4   1  14  1       62.294        1.461
  -5   1  14  1       75.590        1.587
   5   1  14  1       76.190        1.607
  -6   1  14  1        2.115        0.708
   6   1  14  1        2.475        0.718
  -7   1  14  1        1.901        0.564
   7   1  14  1        1.118        0.633
  -8   1  14  1      237.560        4.410
   8   1  14  1      231.720        4.320
  -9   1  14  1       31.598        1.298
   9   1  14  1       30.765        1.237
 -10   1  14  1      182.590        3.620
  10   1  14  1      183.720        3.720
 -11   1  14  1       38.789        1.569
  11   1  14  1       33.518        1.543
 -12   1  14  1       48.116        1.793
  12   1  14  1       45.991        2.063
 -13   1  14  1       16.546        2.389
  13   1  14  1       15.691        2.373
 -14   1  14  1       45.705        3.028
  14   1  14  1       50.667        3.109
   0   2  14  1       60.464        1.361
  -1   2  14  1       23.949        0.936
   1   2  14  1       26.306        0.985
  -2   2  14  1       78.307        1.584
   2   2  14  1       77.996        1.600
  -3   2  14  1       10.151        0.723
   3   2  14  1       10.384        0.776
  -4   2  14  1        7.776        0.697
   4   2  14  1        6.244        0.742
  -5   2  14  1       28.713        0.913
   5   2  14  1       28.862        0.927
  -6   2  14  1       60.069        1.704
   6   2  14  1       60.189        1.660
  -7   2  14  1       50.957        1.624
   7   2  14  1       55.306        1.844
  -8   2  14  1       21.919        1.466
   8   2  14  1       22.431        1.533
  -9   2  14  1       60.369        2.106
   9   2  14  1       69.690        2.508
 -10   2  14  1       59.221        2.252
  10   2  14  1       59.558        2.374
 -11   2  14  1      153.900        4.150
  11   2  14  1      152.990        4.060
 -12   2  14  1       13.406        2.453
  12   2  14  1       13.548        2.164
 -13   2  14  1       57.686        3.029
  13   2  14  1       56.807        2.829
 -14   2  14  1        5.037        3.082
  14   2  14  1        2.528        2.921
   0   3  14  1      335.560        5.250
  -1   3  14  1       66.056        1.451
   1   3  14  1       66.962        1.476
  -2   3  14  1      124.000        2.230
   2   3  14  1      121.560        2.220
  -3   3  14  1       24.798        0.862
   3   3  14  1       23.783        0.854
  -4   3  14  1      130.010        2.740
   4   3  14  1      128.180        2.720
  -5   3  14  1        9.006        1.017
   5   3  14  1        8.131        1.092
  -6   3  14  1       29.139        1.325
   6   3  14  1       29.686        1.437
  -7   3  14  1      124.900        2.960
   7   3  14  1      126.590        3.020
  -8   3  14  1       52.107        2.013
   8   3  14  1       58.568        2.157
  -9   3  14  1        3.244        1.197
   9   3  14  1        4.492        1.338
 -10   3  14  1        5.475        1.224
  10   3  14  1        8.178        1.680
 -11   3  14  1       25.823        2.247
  11   3  14  1       25.524        2.411
 -12   3  14  1       25.116        2.118
  12   3  14  1       29.336        2.396
 -13   3  14  1        6.740        2.274
  13   3  14  1        8.529        2.464
 -14   3  14  1       24.281        3.220
  14   3  14  1       22.491        3.368
   0   4  14  1        8.354        0.797
  -1   4  14  1      152.850        2.600
   1   4  14  1      152.070        2.600
  -2   4  14  1       42.887        1.074
   2   4  14  1       43.356        1.092
  -3   4  14  1        4.583        0.905
   3   4  14  1        4.207        0.848
  -4   4  14  1       76.161        1.904
   4   4  14  1       76.357        2.021
  -5   4  14  1      325.640        6.590
   5   4  14  1      330.770        6.710
  -6   4  14  1      118.430        2.750
   6   4  14  1      119.010        2.910
  -7   4  14  1        3.404        0.964
   7   4  14  1        2.400        1.016
  -8   4  14  1       56.176        2.273
   8   4  14  1       56.354        2.339
  -9   4  14  1      178.270        5.280
   9   4  14  1      180.720        4.560
 -10   4  14  1        7.999        1.505
  10   4  14  1       11.457        1.906
 -11   4  14  1        5.282        1.528
  11   4  14  1        7.508        1.692
 -12   4  14  1       23.826        2.741
  12   4  14  1       19.007        2.644
 -13   4  14  1       38.871        3.644
  13   4  14  1       36.970        3.148
 -14   4  14  1       10.129        3.321
  14   4  14  1       12.670        3.504
   0   5  14  1       32.571        1.011
  -1   5  14  1       12.734        0.761
   1   5  14  1       13.597        0.742
  -2   5  14  1       28.334        1.198
   2   5  14  1       27.680        1.280
  -3   5  14  1      165.280        3.660
   3   5  14  1      166.200        3.370
  -4   5  14  1       43.144        1.558
   4   5  14  1       41.470        1.478
  -5   5  14  1      128.850        3.290
   5   5  14  1      126.590        3.010
  -6   5  14  1       96.247        2.460
   6   5  14  1       97.054        2.498
  -7   5  14  1       16.569        1.612
   7   5  14  1       15.379        1.808
  -8   5  14  1       77.085        2.502
   8   5  14  1       78.868        2.680
  -9   5  14  1       91.518        2.957
   9   5  14  1       89.763        3.054
 -10   5  14  1       53.218        3.038
  10   5  14  1       54.983        3.234
 -11   5  14  1        6.827        2.369
  11   5  14  1        2.501        2.317
 -12   5  14  1       66.984        3.609
  12   5  14  1       69.615        3.575
 -13   5  14  1        3.704        2.867
  13   5  14  1        5.072        2.674
   0   6  14  1       30.374        0.952
  -1   6  14  1      129.390        3.210
   1   6  14  1      130.690        2.770
  -2   6  14  1       44.363        1.543
   2   6  14  1       40.786        1.545
  -3   6  14  1       74.560        2.116
   3   6  14  1       74.330        2.152
  -4   6  14  1      149.370        3.440
   4   6  14  1      151.860        3.530
  -5   6  14  1       52.719        1.751
   5   6  14  1       50.934        1.908
  -6   6  14  1      113.610        2.770
   6   6  14  1      114.660        2.920
  -7   6  14  1       17.505        1.451
   7   6  14  1       15.801        1.444
  -8   6  14  1      235.300        6.480
   8   6  14  1      229.120        6.430
  -9   6  14  1      110.100        3.880
   9   6  14  1      116.470        4.150
 -10   6  14  1      168.840        5.000
  10   6  14  1      179.190        5.650
 -11   6  14  1       28.840        2.827
  11   6  14  1       31.097        2.733
 -12   6  14  1        5.334        2.656
  12   6  14  1        8.242        2.712
 -13   6  14  1        4.328        2.864
  13   6  14  1        2.134        3.186
   0   7  14  1        5.819        0.727
  -1   7  14  1       26.744        1.300
   1   7  14  1       26.685        1.539
  -2   7  14  1      179.670        4.560
   2   7  14  1      168.020        4.150
  -3   7  14  1        2.166        1.338
   3   7  14  1        0.123        1.343
  -4   7  14  1       18.977        1.723
   4   7  14  1       18.410        1.887
  -5   7  14  1       18.939        1.581
   5   7  14  1       20.692        1.794
  -6   7  14  1       38.148        1.905
   6   7  14  1       41.569        2.008
  -7   7  14  1       53.647        2.560
   7   7  14  1       44.610        2.290
  -8   7  14  1       14.164        2.235
   8   7  14  1       14.191        2.213
  -9   7  14  1       44.249        2.879
   9   7  14  1       45.124        2.975
 -10   7  14  1       13.216        2.676
  10   7  14  1       12.157        2.840
 -11   7  14  1       17.678        2.644
  11   7  14  1       12.985        2.887
 -12   7  14  1       19.162        3.054
  12   7  14  1       16.314        3.336
   0   8  14  1        3.210        2.258
  -1   8  14  1      174.540        4.220
   1   8  14  1      163.900        4.050
  -2   8  14  1      116.800        3.120
   2   8  14  1      116.610        3.190
  -3   8  14  1       11.015        1.310
   3   8  14  1       14.288        1.507
  -4   8  14  1       23.148        1.577
   4   8  14  1       22.328        1.750
  -5   8  14  1      125.720        3.570
   5   8  14  1      120.420        3.520
  -6   8  14  1       26.646        1.806
   6   8  14  1       26.298        1.942
  -7   8  14  1       77.983        2.931
   7   8  14  1       80.023        3.202
  -8   8  14  1       90.940        3.511
   8   8  14  1       90.417        3.669
  -9   8  14  1       36.229        2.987
   9   8  14  1       34.873        2.930
 -10   8  14  1        5.617        2.800
  10   8  14  1        5.129        3.055
 -11   8  14  1       11.343        2.905
  11   8  14  1        9.048        3.113
 -12   8  14  1       36.276        4.040
  12   8  14  1       44.416        4.133
   0   9  14  1       98.767        4.046
  -1   9  14  1       74.233        2.382
   1   9  14  1       74.057        2.343
  -2   9  14  1       51.192        2.303
   2   9  14  1       47.023        2.221
  -3   9  14  1       10.357        1.926
   3   9  14  1       14.572        2.137
  -4   9  14  1       30.967        2.056
   4   9  14  1       30.160        2.114
  -5   9  14  1       22.461        2.019
   5   9  14  1       20.647        2.139
  -6   9  14  1       82.316        3.045
   6   9  14  1       75.737        2.989
  -7   9  14  1       16.548        2.390
   7   9  14  1       22.244        2.396
  -8   9  14  1        1.169        1.697
   8   9  14  1        2.529        1.842
  -9   9  14  1       38.688        3.240
   9   9  14  1       38.176        3.579
 -10   9  14  1       22.507        3.028
  10   9  14  1       24.843        3.177
 -11   9  14  1       43.840        3.832
  11   9  14  1       45.635        4.039
   0  10  14  1       14.314        2.535
  -1  10  14  1       33.633        1.639
   1  10  14  1       34.693        1.902
  -2  10  14  1       19.619        1.617
   2  10  14  1       15.696        1.965
  -3  10  14  1       59.874        2.403
   3  10  14  1       60.632        2.564
  -4  10  14  1      139.200        4.140
   4  10  14  1      135.820        4.080
  -5  10  14  1       13.072        2.061
   5  10  14  1       13.645        2.141
  -6  10  14  1      148.950        4.460
   6  10  14  1      148.850        4.260
  -7  10  14  1       59.372        3.119
   7  10  14  1       59.952        3.250
  -8  10  14  1       18.330        2.924
   8  10  14  1       14.044        2.770
  -9  10  14  1       48.034        3.629
   9  10  14  1       53.580        3.805
 -10  10  14  1        5.838        3.237
  10  10  14  1        9.154        3.307
   0  11  14  1       47.186        3.726
  -1  11  14  1       56.238        3.864
   1  11  14  1       60.966        4.509
  -2  11  14  1       25.309        2.060
   2  11  14  1       27.097        2.354
  -3  11  14  1       63.126        2.920
   3  11  14  1       60.325        2.625
  -4  11  14  1        6.854        1.969
   4  11  14  1        5.120        2.015
  -5  11  14  1      173.320        5.000
   5  11  14  1      173.790        5.160
  -6  11  14  1       41.173        3.039
   6  11  14  1       44.915        2.827
  -7  11  14  1       32.031        3.033
   7  11  14  1       31.914        3.176
  -8  11  14  1        1.818        2.865
   8  11  14  1        3.508        3.001
  -9  11  14  1       10.330        3.916
   9  11  14  1        8.735        6.507
   0  12  14  1       28.718        4.531
  -1  12  14  1       10.538        4.414
   1  12  14  1        7.628        4.581
  -2  12  14  1        0.000        1.922
   2  12  14  1        2.703        2.200
  -3  12  14  1       21.233        2.548
   3  12  14  1       23.440        2.403
  -4  12  14  1       18.607        2.503
   4  12  14  1       16.983        2.507
  -5  12  14  1       71.144        3.657
   5  12  14  1       74.735        3.490
  -6  12  14  1       27.283        3.351
   6  12  14  1       29.515        3.346
  -7  12  14  1       32.473        3.499
   7  12  14  1       39.049        3.947
   0  13  14  1       15.189        4.854
  -1  13  14  1       24.138        4.212
   1  13  14  1       33.056        4.761
  -2  13  14  1        8.926        2.622
   2  13  14  1        6.197        2.418
  -3  13  14  1       61.929        3.566
   3  13  14  1       61.142        4.154
  -4  13  14  1       44.365        3.758
   4  13  14  1       43.521        3.725
  -5  13  14  1       10.397        3.317
   5  13  14  1        5.266        4.398
   0   0  15  1        0.624        0.932
   1   0  15  1      101.650        1.950
   2   0  15  1       36.512        1.163
   3   0  15  1        1.968        0.770
   4   0  15  1       21.600        1.061
   5   0  15  1      206.540        3.420
   6   0  15  1        2.324        0.747
   7   0  15  1       36.548        1.359
   8   0  15  1        2.250        1.049
   9   0  15  1        0.980        1.060
  10   0  15  1       35.106        1.540
  11   0  15  1       11.793        1.494
  12   0  15  1        5.717        1.613
  13   0  15  1       16.929        2.099
   0   1  15  1       82.949        1.751
  -1   1  15  1      223.110        3.690
   1   1  15  1      222.750        3.640
  -2   1  15  1      109.780        2.100
   2   1  15  1      108.030        2.060
  -3   1  15  1       78.192        1.719
   3   1  15  1       77.576        1.696
  -4   1  15  1       59.856        1.499
   4   1  15  1       63.471        1.486
  -5   1  15  1       24.158        1.103
   5   1  15  1       24.025        1.003
  -6   1  15  1      107.930        2.230
   6   1  15  1      104.000        2.150
  -7   1  15  1       17.787        1.106
   7   1  15  1       20.910        1.191
  -8   1  15  1       22.577        1.171
   8   1  15  1       21.484        1.089
  -9   1  15  1       11.910        1.620
   9   1  15  1       12.503        1.881
 -10   1  15  1       54.148        2.497
  10   1  15  1       50.180        2.472
 -11   1  15  1      111.580        3.650
  11   1  15  1      109.890        3.920
 -12   1  15  1       70.971        3.024
  12   1  15  1       72.114        3.080
 -13   1  15  1       22.590        2.794
  13   1  15  1       21.011        2.844
   0   2  15  1       22.919        0.928
  -1   2  15  1      170.650        2.910
   1   2  15  1      170.820        2.940
  -2   2  15  1       26.935        1.110
   2   2  15  1       27.504        1.059
  -3   2  15  1       62.806        1.437
   3   2  15  1       60.150        1.394
  -4   2  15  1       37.744        1.176
   4   2  15  1       37.488        1.175
  -5   2  15  1       25.228        1.351
   5   2  15  1       23.869        1.337
  -6   2  15  1        6.740        1.240
   6   2  15  1        9.842        1.623
  -7   2  15  1        6.257        1.467
   7   2  15  1        4.645        1.530
  -8   2  15  1       83.751        2.862
   8   2  15  1       81.014        2.952
  -9   2  15  1      162.200        4.170
   9   2  15  1      166.700        4.430
 -10   2  15  1       16.302        2.221
  10   2  15  1       13.486        2.122
 -11   2  15  1        8.712        1.772
  11   2  15  1       12.495        2.208
 -12   2  15  1       96.702        3.602
  12   2  15  1      104.150        3.650
 -13   2  15  1        7.292        2.892
  13   2  15  1        6.100        2.687
   0   3  15  1      676.570       10.280
  -1   3  15  1      100.320        2.120
   1   3  15  1      103.230        1.980
  -2   3  15  1       53.213        1.324
   2   3  15  1       55.404        1.361
  -3   3  15  1       12.204        0.781
   3   3  15  1       15.137        0.800
  -4   3  15  1        9.510        1.095
   4   3  15  1       10.987        1.071
  -5   3  15  1       33.547        1.543
   5   3  15  1       33.659        1.602
  -6   3  15  1      136.480        3.360
   6   3  15  1      145.860        3.490
  -7   3  15  1       19.573        1.454
   7   3  15  1       18.046        1.551
  -8   3  15  1       99.871        2.984
   8   3  15  1       96.289        2.975
  -9   3  15  1       13.317        2.102
   9   3  15  1       18.920        2.089
 -10   3  15  1       33.403        2.606
  10   3  15  1       31.107        2.413
 -11   3  15  1        2.051        1.853
  11   3  15  1        1.790        1.937
 -12   3  15  1       60.805        3.796
  12   3  15  1       68.795        3.773
 -13   3  15  1       43.336        3.110
  13   3  15  1       42.182        3.125
   0   4  15  1        1.743        0.633
  -1   4  15  1       12.198        0.893
   1   4  15  1       12.728        0.854
  -2   4  15  1       37.764        1.313
   2   4  15  1       36.180        1.176
  -3   4  15  1       61.683        1.741
   3   4  15  1       63.138        1.892
  -4   4  15  1       68.675        2.159
   4   4  15  1       69.105        2.411
  -5   4  15  1       31.325        1.565
   5   4  15  1       35.028        1.656
  -6   4  15  1       10.003        1.435
   6   4  15  1       13.445        1.601
  -7   4  15  1       13.501        1.407
   7   4  15  1       14.769        1.386
  -8   4  15  1       43.483        2.223
   8   4  15  1       45.516        2.223
  -9   4  15  1       54.862        2.570
   9   4  15  1       55.335        2.792
 -10   4  15  1       39.900        2.316
  10   4  15  1       45.388        2.370
 -11   4  15  1       12.576        2.195
  11   4  15  1       19.354        2.554
 -12   4  15  1       28.481        3.418
  12   4  15  1       29.001        3.538
 -13   4  15  1       34.662        4.022
  13   4  15  1       44.667        4.524
   0   5  15  1       25.277        1.058
  -1   5  15  1       45.813        1.239
   1   5  15  1       44.813        1.192
  -2   5  15  1       84.827        2.331
   2   5  15  1       85.277        2.381
  -3   5  15  1        4.664        1.262
   3   5  15  1        5.844        1.201
  -4   5  15  1      390.590        7.810
   4   5  15  1      409.570        8.230
  -5   5  15  1        6.338        1.232
   5   5  15  1        8.693        1.290
  -6   5  15  1       59.501        2.140
   6   5  15  1       63.732        2.321
  -7   5  15  1       28.692        1.762
   7   5  15  1       30.823        1.796
  -8   5  15  1       12.629        1.731
   8   5  15  1       16.708        1.971
  -9   5  15  1        3.020        2.194
   9   5  15  1        3.647        2.160
 -10   5  15  1      155.420        4.970
  10   5  15  1      146.230        6.200
 -11   5  15  1        1.851        2.523
  11   5  15  1        6.634        2.680
 -12   5  15  1       22.006        3.205
  12   5  15  1       19.989        3.342
   0   6  15  1       27.869        1.112
  -1   6  15  1       28.861        1.599
   1   6  15  1       28.051        1.737
  -2   6  15  1       20.260        1.545
   2   6  15  1       18.673        1.558
  -3   6  15  1       95.051        2.878
   3   6  15  1       95.741        2.976
  -4   6  15  1       54.379        2.482
   4   6  15  1       51.588        2.412
  -5   6  15  1       11.963        1.552
   5   6  15  1       11.873        1.577
  -6   6  15  1       70.424        2.705
   6   6  15  1       72.606        2.800
  -7   6  15  1       19.469        2.248
   7   6  15  1       17.952        2.061
  -8   6  15  1       23.223        2.181
   8   6  15  1       21.408        2.282
  -9   6  15  1      158.160        4.960
   9   6  15  1      163.120        5.180
 -10   6  15  1       50.054        3.193
  10   6  15  1       45.188        3.022
 -11   6  15  1       61.478        3.575
  11   6  15  1       58.685        3.632
 -12   6  15  1       34.684        4.228
  12   6  15  1       47.226        4.532
   0   7  15  1       18.593        2.192
  -1   7  15  1       99.835        2.866
   1   7  15  1      102.260        3.170
  -2   7  15  1       70.788        2.424
   2   7  15  1       73.590        2.807
  -3   7  15  1      301.300        7.000
   3   7  15  1      307.640        7.180
  -4   7  15  1       65.855        2.335
   4   7  15  1       68.099        2.538
  -5   7  15  1      106.590        3.390
   5   7  15  1      103.010        3.390
  -6   7  15  1       13.015        1.695
   6   7  15  1       13.055        1.827
  -7   7  15  1       16.324        2.240
   7   7  15  1       15.845        2.251
  -8   7  15  1      217.060        6.310
   8   7  15  1      215.690        6.540
  -9   7  15  1        1.706        2.281
   9   7  15  1        1.491        2.245
 -10   7  15  1       18.255        2.992
  10   7  15  1       22.935        3.078
 -11   7  15  1        0.324        3.325
  11   7  15  1        1.883        3.395
   0   8  15  1       32.572        2.971
  -1   8  15  1       46.175        2.047
   1   8  15  1       41.111        1.960
  -2   8  15  1       32.153        1.771
   2   8  15  1       32.205        2.007
  -3   8  15  1       72.874        2.670
   3   8  15  1       71.447        2.613
  -4   8  15  1      189.500        4.910
   4   8  15  1      198.130        5.160
  -5   8  15  1       16.297        1.849
   5   8  15  1       16.637        2.017
  -6   8  15  1       21.024        2.458
   6   8  15  1       15.288        2.214
  -7   8  15  1       36.020        2.893
   7   8  15  1       31.771        3.195
  -8   8  15  1        7.328        2.681
   8   8  15  1        4.476        2.357
  -9   8  15  1       72.943        3.738
   9   8  15  1       77.368        3.854
 -10   8  15  1        3.330        2.719
  10   8  15  1        3.724        2.776
   0   9  15  1        4.279        2.583
  -1   9  15  1      184.550        4.900
   1   9  15  1      184.770        4.540
  -2   9  15  1       73.526        2.749
   2   9  15  1       72.178        2.603
  -3   9  15  1        4.147        1.663
   3   9  15  1        5.035        1.870
  -4   9  15  1        8.622        1.924
   4   9  15  1       10.040        1.772
  -5   9  15  1        3.546        1.656
   5   9  15  1        2.188        2.148
  -6   9  15  1       69.881        2.931
   6   9  15  1       79.505        3.187
  -7   9  15  1       28.966        2.776
   7   9  15  1       32.831        3.224
  -8   9  15  1       41.527        4.137
   8   9  15  1       35.505        3.597
  -9   9  15  1       16.493        3.238
   9   9  15  1       13.553        3.205
 -10   9  15  1       59.321        4.906
  10   9  15  1       44.003        8.165
   0  10  15  1       71.556        4.299
  -1  10  15  1       30.667        3.692
   1  10  15  1       36.835        3.314
  -2  10  15  1       28.443        2.173
   2  10  15  1       27.370        2.015
  -3  10  15  1        5.501        2.235
   3  10  15  1       10.951        2.209
  -4  10  15  1       53.227        2.988
   4  10  15  1       63.838        3.170
  -5  10  15  1       37.494        3.099
   5  10  15  1       34.595        2.549
  -6  10  15  1        3.701        2.245
   6  10  15  1        2.102        2.310
  -7  10  15  1       34.571        3.602
   7  10  15  1       37.456        3.927
  -8  10  15  1        3.250        3.438
   8  10  15  1        3.412        3.239
   0  11  15  1      179.630        6.980
  -1  11  15  1       47.975        3.786
   1  11  15  1       44.429        3.564
  -2  11  15  1       24.266        2.498
   2  11  15  1       20.942        2.267
  -3  11  15  1        3.751        2.406
   3  11  15  1        9.942        2.194
  -4  11  15  1        8.950        2.931
   4  11  15  1        7.048        2.398
  -5  11  15  1      102.460        3.910
   5  11  15  1       93.462        3.729
  -6  11  15  1       77.947        4.226
   6  11  15  1       74.939        4.065
  -7  11  15  1       10.153        3.143
   7  11  15  1       18.667        3.610
   0  12  15  1       13.670        3.892
  -1  12  15  1        5.397        3.711
   1  12  15  1        3.977        3.348
  -2  12  15  1        8.009        3.180
   2  12  15  1        8.347        2.201
  -3  12  15  1       25.181        2.981
   3  12  15  1       19.556        2.982
  -4  12  15  1       75.658        3.842
   4  12  15  1       76.087        3.835
  -5  12  15  1       43.557        4.425
   5  12  15  1       52.915        5.240
   0  13  15  1       11.792        4.576
  -1  13  15  1        7.062        5.000
   1  13  15  1       31.697        9.406
   0   0  16  1       23.615        1.839
   1   0  16  1       26.505        1.136
   2   0  16  1      314.310        5.060
   3   0  16  1      113.130        2.260
   4   0  16  1      206.540        3.510
   5   0  16  1        5.876        0.914
   6   0  16  1        7.968        1.185
   7   0  16  1       90.055        2.240
   8   0  16  1       75.856        2.149
   9   0  16  1      108.860        2.640
  10   0  16  1        1.085        1.332
  11   0  16  1       16.716        1.639
  12   0  16  1        9.895        4.585
   0   1  16  1        1.787        0.913
  -1   1  16  1      125.440        2.340
   1   1  16  1      130.620        2.420
  -2   1  16  1       10.057        1.094
   2   1  16  1       12.765        1.079
  -3   1  16  1      202.760        3.470
   3   1  16  1      201.890        3.550
  -4   1  16  1       22.434        1.104
   4   1  16  1       21.151        1.121
  -5   1  16  1       85.271        2.076
   5   1  16  1       86.311        2.090
  -6   1  16  1      120.680        2.750
   6   1  16  1      125.690        2.780
  -7   1  16  1       28.455        1.770
   7   1  16  1       30.720        1.526
  -8   1  16  1      102.290        3.320
   8   1  16  1      105.540        3.390
  -9   1  16  1        7.432        2.003
   9   1  16  1        7.068        1.571
 -10   1  16  1      109.660        3.810
  10   1  16  1      106.850        3.640
 -11   1  16  1        7.339        2.522
  11   1  16  1        9.062        2.715
 -12   1  16  1       10.079        2.775
  12   1  16  1       11.699        2.700
   0   2  16  1        5.810        0.999
  -1   2  16  1       74.459        1.745
   1   2  16  1       72.183        1.680
  -2   2  16  1       29.855        1.201
   2   2  16  1       28.298        1.214
  -3   2  16  1       33.743        1.236
   3   2  16  1       36.459        1.297
  -4   2  16  1       55.654        1.582
   4   2  16  1       58.229        1.631
  -5   2  16  1      157.770        3.680
   5   2  16  1      161.820        3.790
  -6   2  16  1       19.697        2.038
   6   2  16  1       16.745        1.445
  -7   2  16  1       62.499        2.387
   7   2  16  1       61.644        2.324
  -8   2  16  1        1.981        1.789
   8   2  16  1        2.428        1.796
  -9   2  16  1       98.361        3.560
   9   2  16  1       85.296        3.523
 -10   2  16  1      136.810        4.010
  10   2  16  1      145.820        4.260
 -11   2  16  1       63.361        3.425
  11   2  16  1       58.663        3.039
 -12   2  16  1        3.566        2.901
  12   2  16  1        3.007        2.575
   0   3  16  1       15.203        1.086
  -1   3  16  1        9.016        1.077
   1   3  16  1        8.975        0.923
  -2   3  16  1       34.942        1.224
   2   3  16  1       35.803        1.226
  -3   3  16  1       58.861        1.964
   3   3  16  1       58.152        1.685
  -4   3  16  1       85.960        2.414
   4   3  16  1       88.699        2.465
  -5   3  16  1       22.690        1.647
   5   3  16  1       24.929        1.659
  -6   3  16  1       69.047        2.317
   6   3  16  1       66.646        2.401
  -7   3  16  1       77.005        2.881
   7   3  16  1       72.730        2.848
  -8   3  16  1       17.900        2.044
   8   3  16  1       20.322        2.223
  -9   3  16  1       29.118        2.224
   9   3  16  1       24.227        2.226
 -10   3  16  1       33.321        2.527
  10   3  16  1       32.711        2.479
 -11   3  16  1       60.628        3.326
  11   3  16  1       63.389        3.097
 -12   3  16  1        2.057        3.096
  12   3  16  1        2.814        3.493
   0   4  16  1        0.387        0.710
  -1   4  16  1       28.382        1.174
   1   4  16  1       27.749        1.100
  -2   4  16  1       30.258        1.581
   2   4  16  1       31.952        1.685
  -3   4  16  1       58.028        2.190
   3   4  16  1       56.764        2.240
  -4   4  16  1       56.123        2.079
   4   4  16  1       57.725        2.204
  -5   4  16  1        3.285        1.434
   5   4  16  1        5.920        1.490
  -6   4  16  1      182.520        4.280
   6   4  16  1      184.800        4.360
  -7   4  16  1       48.992        2.371
   7   4  16  1       46.881        2.516
  -8   4  16  1       62.296        3.074
   8   4  16  1       67.380        3.142
  -9   4  16  1       23.142        2.259
   9   4  16  1       24.222        2.255
 -10   4  16  1       74.740        3.565
  10   4  16  1       73.522        3.169
 -11   4  16  1       41.489        3.475
  11   4  16  1       44.406        3.603
 -12   4  16  1       21.293        4.440
  12   4  16  1       27.325        8.514
   0   5  16  1      481.750        8.590
  -1   5  16  1        6.198        1.391
   1   5  16  1        7.715        1.346
  -2   5  16  1      100.830        2.940
   2   5  16  1      106.920        2.860
  -3   5  16  1       81.541        2.800
   3   5  16  1       75.806        2.416
  -4   5  16  1       17.147        1.537
   4   5  16  1       19.714        1.824
  -5   5  16  1       48.354        2.050
   5   5  16  1       52.095        2.126
  -6   5  16  1       28.054        2.058
   6   5  16  1       26.334        1.807
  -7   5  16  1       52.290        2.918
   7   5  16  1       49.234        3.001
  -8   5  16  1       16.745        2.217
   8   5  16  1       10.487        2.030
  -9   5  16  1        8.390        2.791
   9   5  16  1        9.384        2.758
 -10   5  16  1        3.075        2.632
  10   5  16  1        0.380        2.977
 -11   5  16  1        9.934        3.333
  11   5  16  1       11.054        3.002
   0   6  16  1        8.735        1.018
  -1   6  16  1       84.853        2.645
   1   6  16  1       80.110        2.639
  -2   6  16  1      105.190        3.130
   2   6  16  1      100.970        3.040
  -3   6  16  1        6.105        1.646
   3   6  16  1        6.750        1.912
  -4   6  16  1       50.293        2.282
   4   6  16  1       58.896        2.696
  -5   6  16  1      143.280        3.900
   5   6  16  1      140.060        3.950
  -6   6  16  1       18.355        1.913
   6   6  16  1       22.877        2.126
  -7   6  16  1       51.058        2.895
   7   6  16  1       54.012        2.972
  -8   6  16  1       52.105        2.977
   8   6  16  1       50.211        3.103
  -9   6  16  1       17.202        2.725
   9   6  16  1       15.796        3.052
 -10   6  16  1        2.716        2.652
  10   6  16  1        1.946        3.247
 -11   6  16  1        8.532        4.350
  11   6  16  1        4.773        6.118
   0   7  16  1       43.107        4.022
  -1   7  16  1       14.132        1.761
   1   7  16  1       12.125        1.603
  -2   7  16  1       17.680        1.996
   2   7  16  1       14.042        1.857
  -3   7  16  1        9.503        1.623
   3   7  16  1        9.361        2.268
  -4   7  16  1       28.797        1.966
   4   7  16  1       25.414        2.272
  -5   7  16  1       67.719        2.773
   5   7  16  1       66.188        2.908
  -6   7  16  1        3.608        1.984
   6   7  16  1        6.219        2.271
  -7   7  16  1       25.603        3.096
   7   7  16  1       25.315        3.219
  -8   7  16  1        7.883        3.283
   8   7  16  1       12.166        3.479
  -9   7  16  1       42.583        3.544
   9   7  16  1       43.431        3.587
 -10   7  16  1       38.641        4.680
  10   7  16  1       50.126        5.101
   0   8  16  1        0.255        2.766
  -1   8  16  1      157.500        4.040
   1   8  16  1      154.520        4.530
  -2   8  16  1       77.115        2.879
   2   8  16  1       74.566        2.899
  -3   8  16  1       29.054        2.299
   3   8  16  1       34.991        2.619
  -4   8  16  1       29.867        2.439
   4   8  16  1       24.340        2.333
  -5   8  16  1       78.507        3.175
   5   8  16  1       78.198        3.410
  -6   8  16  1       31.697        2.719
   6   8  16  1       35.039        2.753
  -7   8  16  1       38.268        3.674
   7   8  16  1       34.391        3.478
  -8   8  16  1       37.157        3.563
   8   8  16  1       43.138        3.593
  -9   8  16  1       11.931        3.464
   9   8  16  1       15.603        3.823
   0   9  16  1       15.406        2.888
  -1   9  16  1       16.259        3.375
   1   9  16  1       17.840        3.550
  -2   9  16  1       20.100        2.160
   2   9  16  1       15.190        2.374
  -3   9  16  1       80.181        3.277
   3   9  16  1       78.471        3.095
  -4   9  16  1       41.522        2.892
   4   9  16  1       40.772        3.145
  -5   9  16  1       60.515        3.100
   5   9  16  1       67.594        3.152
  -6   9  16  1       58.627        3.688
   6   9  16  1       58.647        3.635
  -7   9  16  1       78.536        4.108
   7   9  16  1       77.581        4.126
  -8   9  16  1       14.218        3.747
   8   9  16  1       20.101        4.153
   0  10  16  1        2.221        3.107
  -1  10  16  1        4.888        3.024
   1  10  16  1        1.644        3.514
  -2  10  16  1       38.206        2.609
   2  10  16  1       42.379        2.668
  -3  10  16  1       31.826        2.766
   3  10  16  1       36.610        2.890
  -4  10  16  1       56.102        3.211
   4  10  16  1       61.785        3.146
  -5  10  16  1       31.570        3.584
   5  10  16  1       29.749        3.277
  -6  10  16  1        7.735        3.409
   6  10  16  1       13.050        3.606
  -7  10  16  1       23.918        4.766
   7  10  16  1       13.442        8.534
   0  11  16  1        5.931        4.021
  -1  11  16  1        8.667        3.446
   1  11  16  1        9.626        3.627
  -2  11  16  1        7.910        3.794
   2  11  16  1        4.929        3.457
  -3  11  16  1        6.372        3.609
   3  11  16  1        4.651        2.953
  -4  11  16  1       51.242        3.642
   4  11  16  1       48.576        3.587
  -5  11  16  1        7.760        4.204
   5  11  16  1       14.599        6.539
   0  12  16  1       46.542        7.751
  -1  12  16  1       39.949        7.086
   1  12  16  1       25.134        7.363
   0   0  17  1        0.542        1.261
   1   0  17  1       11.415        1.294
   2   0  17  1      210.370        3.710
   3   0  17  1       23.139        1.358
   4   0  17  1        9.255        1.181
   5   0  17  1        6.849        1.421
   6   0  17  1        7.925        1.438
   7   0  17  1       85.868        2.356
   8   0  17  1       77.506        2.301
   9   0  17  1        1.987        1.403
  10   0  17  1        0.308        2.958
  11   0  17  1       88.721        5.186
   0   1  17  1       26.467        1.432
  -1   1  17  1      251.540        4.230
   1   1  17  1      260.250        4.440
  -2   1  17  1        4.344        0.971
   2   1  17  1        6.673        1.082
  -3   1  17  1       59.820        1.699
   3   1  17  1       61.643        1.741
  -4   1  17  1       86.218        2.156
   4   1  17  1       81.998        2.154
  -5   1  17  1        9.901        1.253
   5   1  17  1        9.436        1.404
  -6   1  17  1       15.517        1.400
   6   1  17  1       14.849        1.435
  -7   1  17  1      112.410        3.380
   7   1  17  1      116.010        3.550
  -8   1  17  1        7.084        2.018
   8   1  17  1        1.302        1.946
  -9   1  17  1       31.244        2.566
   9   1  17  1       28.690        2.487
 -10   1  17  1       16.678        2.857
  10   1  17  1       18.741        2.677
 -11   1  17  1        3.509        2.866
  11   1  17  1        5.820        2.884
   0   2  17  1        3.746        1.097
  -1   2  17  1       38.423        1.488
   1   2  17  1       37.765        1.469
  -2   2  17  1       96.554        2.187
   2   2  17  1       99.586        2.224
  -3   2  17  1       43.585        1.557
   3   2  17  1       45.620        1.670
  -4   2  17  1       19.782        1.277
   4   2  17  1       16.566        1.224
  -5   2  17  1       17.265        1.875
   5   2  17  1       19.239        1.901
  -6   2  17  1       30.286        2.085
   6   2  17  1       28.789        2.222
  -7   2  17  1       25.577        2.385
   7   2  17  1       31.256        2.635
  -8   2  17  1       79.811        3.264
   8   2  17  1       84.931        3.391
  -9   2  17  1       30.275        2.661
   9   2  17  1       34.220        2.745
 -10   2  17  1        2.726        3.088
  10   2  17  1        5.515        2.929
 -11   2  17  1        6.534        3.983
  11   2  17  1       12.344        4.007
   0   3  17  1       25.537        1.305
  -1   3  17  1       45.385        1.571
   1   3  17  1       47.361        1.640
  -2   3  17  1       71.935        2.054
   2   3  17  1       68.051        1.938
  -3   3  17  1       55.494        2.306
   3   3  17  1       55.141        2.412
  -4   3  17  1       96.032        2.747
   4   3  17  1       98.702        2.899
  -5   3  17  1       41.764        2.471
   5   3  17  1       46.971        2.334
  -6   3  17  1      106.780        3.640
   6   3  17  1      107.580        3.780
  -7   3  17  1       38.492        2.211
   7   3  17  1       44.655        2.406
  -8   3  17  1       20.366        2.180
   8   3  17  1       23.078        2.514
  -9   3  17  1      101.770        3.990
   9   3  17  1      104.150        4.210
 -10   3  17  1        0.058        2.805
  10   3  17  1        7.032        3.018
 -11   3  17  1        4.886        4.485
  11   3  17  1        8.175        5.892
   0   4  17  1        2.324        1.209
  -1   4  17  1       47.592        1.787
   1   4  17  1       48.858        2.063
  -2   4  17  1       47.086        2.181
   2   4  17  1       47.907        2.274
  -3   4  17  1       50.581        2.221
   3   4  17  1       49.761        2.203
  -4   4  17  1       39.996        2.117
   4   4  17  1       42.172        2.094
  -5   4  17  1      147.140        3.800
   5   4  17  1      151.470        3.890
  -6   4  17  1       36.545        2.343
   6   4  17  1       43.538        2.621
  -7   4  17  1        4.487        2.059
   7   4  17  1        4.551        2.144
  -8   4  17  1        3.095        2.452
   8   4  17  1        6.036        2.372
  -9   4  17  1       26.339        3.438
   9   4  17  1       27.299        3.544
 -10   4  17  1       44.703        3.953
  10   4  17  1       39.715        3.774
   0   5  17  1        5.397        1.311
  -1   5  17  1       45.751        2.384
   1   5  17  1       46.147        2.468
  -2   5  17  1       30.205        2.143
   2   5  17  1       27.076        2.066
  -3   5  17  1       43.852        2.633
   3   5  17  1       46.732        2.787
  -4   5  17  1        2.266        2.551
   4   5  17  1        3.553        2.346
  -5   5  17  1       68.881        2.773
   5   5  17  1       72.735        3.051
  -6   5  17  1       29.542        3.163
   6   5  17  1       35.039        3.299
  -7   5  17  1      200.410        6.320
   7   5  17  1      196.910        6.340
  -8   5  17  1       32.492        3.183
   8   5  17  1       30.419        2.989
  -9   5  17  1        6.713        3.416
   9   5  17  1        3.892        3.577
 -10   5  17  1       33.041        4.570
  10   5  17  1       44.745        5.546
   0   6  17  1      386.600       12.460
  -1   6  17  1        6.342        1.879
   1   6  17  1        4.574        1.961
  -2   6  17  1      142.720        4.330
   2   6  17  1      147.740        4.220
  -3   6  17  1        0.696        1.852
   3   6  17  1        2.812        1.895
  -4   6  17  1       60.888        2.920
   4   6  17  1       60.197        2.773
  -5   6  17  1       62.184        2.954
   5   6  17  1       65.302        2.995
  -6   6  17  1      119.660        4.470
   6   6  17  1      119.110        4.590
  -7   6  17  1       57.013        3.910
   7   6  17  1       63.965        4.197
  -8   6  17  1       55.896        4.028
   8   6  17  1       60.920        4.177
  -9   6  17  1       24.746        3.554
   9   6  17  1       26.007        3.830
   0   7  17  1       46.719        3.739
  -1   7  17  1       67.736        2.814
   1   7  17  1       62.757        2.472
  -2   7  17  1       48.183        2.971
   2   7  17  1       44.381        2.711
  -3   7  17  1       75.142        3.169
   3   7  17  1       74.783        3.112
  -4   7  17  1       23.406        2.329
   4   7  17  1       21.455        2.506
  -5   7  17  1       75.598        3.632
   5   7  17  1       80.383        3.557
  -6   7  17  1        7.661        2.771
   6   7  17  1        9.663        2.880
  -7   7  17  1       21.761        3.600
   7   7  17  1       14.761        3.367
  -8   7  17  1       17.357        3.486
   8   7  17  1       21.749        3.566
   0   8  17  1       20.745        4.610
  -1   8  17  1       13.206        3.090
   1   8  17  1       15.071        3.377
  -2   8  17  1       16.039        2.347
   2   8  17  1       12.074        2.238
  -3   8  17  1       54.683        3.249
   3   8  17  1       64.144        3.183
  -4   8  17  1       46.861        3.657
   4   8  17  1       34.550        2.994
  -5   8  17  1       91.372        3.580
   5   8  17  1       94.811        3.767
  -6   8  17  1       41.486        3.584
   6   8  17  1       38.365        3.719
  -7   8  17  1       67.858        4.295
   7   8  17  1       65.796        4.151
   0   9  17  1       21.725        3.855
  -1   9  17  1       72.927        5.026
   1   9  17  1       72.292        5.319
  -2   9  17  1       70.131        3.026
   2   9  17  1       67.938        2.950
  -3   9  17  1       26.825        3.140
   3   9  17  1       28.319        3.064
  -4   9  17  1       41.678        3.602
   4   9  17  1       40.070        3.200
  -5   9  17  1       43.623        3.554
   5   9  17  1       35.196        3.719
  -6   9  17  1       24.445        4.582
   6   9  17  1       27.935        4.732
   0  10  17  1        4.597        4.205
  -1  10  17  1        0.529        3.329
   1  10  17  1        2.144        3.494
  -2  10  17  1       40.042        5.109
   2  10  17  1       48.799        5.098
  -3  10  17  1       53.233        3.825
   3  10  17  1       63.574        3.812
  -4  10  17  1       34.274        4.951
   4  10  17  1       24.544        5.572
   0   0  18  1      411.020        9.340
   1   0  18  1        9.470        1.627
   2   0  18  1        3.342        1.321
   3   0  18  1        8.108        1.609
   4   0  18  1        4.473        1.853
   5   0  18  1        4.764        1.724
   6   0  18  1      212.220        4.460
   7   0  18  1        8.845        1.968
   8   0  18  1        1.591        1.677
   9   0  18  1        2.803        3.945
   0   1  18  1        2.114        1.370
  -1   1  18  1      142.080        2.920
   1   1  18  1      143.400        3.020
  -2   1  18  1      123.780        2.810
   2   1  18  1      126.670        2.880
  -3   1  18  1        2.699        1.330
   3   1  18  1        2.989        1.485
  -4   1  18  1      159.080        3.630
   4   1  18  1      151.230        3.470
  -5   1  18  1        9.763        1.659
   5   1  18  1       11.124        1.588
  -6   1  18  1       10.715        2.381
   6   1  18  1        7.233        2.526
  -7   1  18  1       68.246        3.255
   7   1  18  1       67.065        3.186
  -8   1  18  1        3.070        2.417
   8   1  18  1        1.576        2.531
  -9   1  18  1        8.553        3.012
   9   1  18  1        6.980        2.776
   0   2  18  1       52.552        1.907
  -1   2  18  1       55.443        1.925
   1   2  18  1       56.899        1.949
  -2   2  18  1       23.280        1.653
   2   2  18  1       26.006        1.745
  -3   2  18  1       22.120        1.523
   3   2  18  1       20.789        1.548
  -4   2  18  1       69.189        2.648
   4   2  18  1       64.637        2.581
  -5   2  18  1       76.046        3.382
   5   2  18  1       75.068        3.356
  -6   2  18  1       22.393        2.602
   6   2  18  1       26.089        2.586
  -7   2  18  1       49.417        3.278
   7   2  18  1       54.382        3.280
  -8   2  18  1      120.300        4.530
   8   2  18  1      131.080        4.640
  -9   2  18  1        8.491        2.817
   9   2  18  1        7.134        3.009
   0   3  18  1        6.689        1.512
  -1   3  18  1       55.611        2.325
   1   3  18  1       53.662        2.085
  -2   3  18  1       42.074        1.707
   2   3  18  1       44.145        1.776
  -3   3  18  1       46.729        2.475
   3   3  18  1       52.923        2.588
  -4   3  18  1       30.095        2.281
   4   3  18  1       28.424        2.232
  -5   3  18  1       58.854        3.131
   5   3  18  1       55.907        3.062
  -6   3  18  1       25.574        2.555
   6   3  18  1       25.291        2.621
  -7   3  18  1      101.720        3.840
   7   3  18  1      100.510        3.830
  -8   3  18  1       64.337        3.535
   8   3  18  1       64.566        3.584
  -9   3  18  1       18.662        3.324
   9   3  18  1       26.678        3.732
   0   4  18  1       64.063        2.152
  -1   4  18  1       11.879        1.616
   1   4  18  1       10.005        1.684
  -2   4  18  1       42.664        2.358
   2   4  18  1       50.697        2.782
  -3   4  18  1       16.308        2.663
   3   4  18  1       16.580        2.602
  -4   4  18  1        5.237        2.927
   4   4  18  1        6.079        2.890
  -5   4  18  1        4.252        2.517
   5   4  18  1        2.913        2.392
  -6   4  18  1        7.950        2.600
   6   4  18  1        9.950        3.527
  -7   4  18  1       10.670        3.129
   7   4  18  1       10.884        2.847
  -8   4  18  1      115.400        4.790
   8   4  18  1      101.810        4.530
  -9   4  18  1       14.999        9.641
   9   4  18  1       16.944        8.046
   0   5  18  1       38.343        1.920
  -1   5  18  1       69.711        3.270
   1   5  18  1       69.280        3.182
  -2   5  18  1       57.707        2.802
   2   5  18  1       59.544        2.926
  -3   5  18  1       35.338        2.780
   3   5  18  1       34.382        2.970
  -4   5  18  1       43.019        3.162
   4   5  18  1       41.462        3.084
  -5   5  18  1       52.629        3.854
   5   5  18  1       56.000        3.548
  -6   5  18  1        2.028        3.422
   6   5  18  1        2.223        3.651
  -7   5  18  1        3.227        3.726
   7   5  18  1        2.459        4.079
  -8   5  18  1       16.175        4.607
   8   5  18  1       23.247        5.025
   0   6  18  1        6.850        2.875
  -1   6  18  1       35.205        2.562
   1   6  18  1       36.489        2.378
  -2   6  18  1       54.141        3.051
   2   6  18  1       53.060        2.846
  -3   6  18  1        4.211        2.540
   3   6  18  1        5.835        2.755
  -4   6  18  1        5.787        2.596
   4   6  18  1        7.538        2.601
  -5   6  18  1        9.877        2.586
   5   6  18  1        7.954        2.655
  -6   6  18  1       30.160        3.717
   6   6  18  1       26.956        3.721
  -7   6  18  1       19.307        3.724
   7   6  18  1       23.077        3.836
   0   7  18  1      112.720        6.300
  -1   7  18  1      130.000        6.320
   1   7  18  1      130.550        5.950
  -2   7  18  1       50.905        3.073
   2   7  18  1       50.222        2.993
  -3   7  18  1       40.809        3.007
   3   7  18  1       40.021        2.987
  -4   7  18  1       24.149        2.894
   4   7  18  1       20.528        2.770
  -5   7  18  1        9.979        3.455
   5   7  18  1        7.841        3.451
  -6   7  18  1       34.459        4.283
   6   7  18  1       48.098        4.389
   0   8  18  1       12.505        4.205
  -1   8  18  1       34.767        5.514
   1   8  18  1       38.299        5.295
  -2   8  18  1       27.533        2.897
   2   8  18  1       30.227        2.827
  -3   8  18  1        4.592        2.953
   3   8  18  1        9.762        2.898
  -4   8  18  1       17.657        3.472
   4   8  18  1       13.598        3.191
  -5   8  18  1       24.001        4.213
   5   8  18  1       30.018        7.374
   0   9  18  1       12.288        6.528
  -1   9  18  1       56.100        6.230
   1   9  18  1       56.903        6.039
  -2   9  18  1       67.367        6.549
   2   9  18  1       67.265        7.086
   0   0  19  1        1.150        2.059
   1   0  19  1        5.719        1.805
   2   0  19  1       38.231        2.139
   3   0  19  1        3.939        2.012
   4   0  19  1       34.495        2.491
   5   0  19  1        5.469        2.364
   6   0  19  1      199.540        4.780
   7   0  19  1       14.890        3.001
   8   0  19  1       62.922        8.143
   0   1  19  1       76.194        2.515
  -1   1  19  1       28.189        2.037
   1   1  19  1       32.797        2.151
  -2   1  19  1       49.022        2.330
   2   1  19  1       42.009        2.152
  -3   1  19  1       60.747        2.461
   3   1  19  1       55.791        2.381
  -4   1  19  1       37.899        2.325
   4   1  19  1       33.580        2.407
  -5   1  19  1      157.650        5.140
   5   1  19  1      157.950        4.980
  -6   1  19  1       30.629        3.358
   6   1  19  1       33.807        3.280
  -7   1  19  1       47.510        3.436
   7   1  19  1       54.743        3.399
   0   2  19  1       24.129        2.451
  -1   2  19  1        9.710        2.099
   1   2  19  1        5.683        2.257
  -2   2  19  1       14.839        1.912
   2   2  19  1       14.463        1.847
  -3   2  19  1       87.563        2.511
   3   2  19  1       92.207        2.712
  -4   2  19  1       21.067        3.140
   4   2  19  1       22.890        2.987
  -5   2  19  1        6.066        2.846
   5   2  19  1        7.013        2.877
  -6   2  19  1       43.656        3.541
   6   2  19  1       48.237        3.644
  -7   2  19  1       44.738        3.767
   7   2  19  1       51.746        4.004
   0   3  19  1        2.736        1.952
  -1   3  19  1        2.264        1.942
   1   3  19  1        3.525        1.912
  -2   3  19  1       92.765        3.794
   2   3  19  1       88.760        3.176
  -3   3  19  1        9.931        2.470
   3   3  19  1        8.215        2.497
  -4   3  19  1        2.789        2.812
   4   3  19  1        3.594        3.250
  -5   3  19  1       37.129        3.238
   5   3  19  1       38.540        3.222
  -6   3  19  1       28.198        3.403
   6   3  19  1       31.720        3.333
  -7   3  19  1       11.846        4.140
   7   3  19  1       19.189        4.798
   0   4  19  1       14.179        1.999
  -1   4  19  1        5.907        3.173
   1   4  19  1        7.206        2.640
  -2   4  19  1       50.565        3.462
   2   4  19  1       45.359        3.097
  -3   4  19  1        2.870        2.478
   3   4  19  1        2.986        2.596
  -4   4  19  1        4.174        2.608
   4   4  19  1       12.184        3.045
  -5   4  19  1        9.176        3.291
   5   4  19  1        7.924        3.072
  -6   4  19  1       35.496        4.240
   6   4  19  1       43.269        4.491
   0   5  19  1        1.281        5.074
  -1   5  19  1        7.527        3.215
   1   5  19  1        6.343        2.959
  -2   5  19  1       30.135        3.167
   2   5  19  1       31.065        3.105
  -3   5  19  1      112.930        4.490
   3   5  19  1      121.040        4.650
  -4   5  19  1       54.977        3.365
   4   5  19  1       46.313        3.301
  -5   5  19  1       39.901        3.910
   5   5  19  1       45.620        4.211
   6   5  19  1       96.636       10.094
   0   6  19  1       67.104        5.975
  -1   6  19  1       13.780        2.780
   1   6  19  1        8.336        2.376
  -2   6  19  1        6.666        3.172
   2   6  19  1        8.256        2.943
  -3   6  19  1        4.243        3.644
   3   6  19  1        4.328        3.195
  -4   6  19  1       40.363        3.803
   4   6  19  1       46.743        4.906
   0   7  19  1       59.775        5.502
  -1   7  19  1      183.720        9.120
   1   7  19  1      186.560        9.400
  -2   7  19  1        8.738        4.895
   2   7  19  1       17.008        6.925
   3   7  19  1       18.520       10.801
   0   0  20  1        3.270        3.699
   1   0  20  1       88.492        3.470
   2   0  20  1        7.093        2.297
   3   0  20  1       21.657        2.751
   4   0  20  1        6.526        2.744
   5   0  20  1       37.993        9.452
   0   1  20  1      157.810        4.260
  -1   1  20  1        3.951        2.079
   1   1  20  1        3.267        2.477
  -2   1  20  1       25.197        2.526
   2   1  20  1       27.216        2.739
  -3   1  20  1       18.825        2.572
   3   1  20  1       16.740        2.642
  -4   1  20  1       16.755        4.025
   4   1  20  1       16.845        2.903
  -5   1  20  1       40.415        6.410
   5   1  20  1       36.857        9.309
   0   2  20  1        1.196        2.232
  -1   2  20  1      114.880        3.780
   1   2  20  1      112.130        3.610
  -2   2  20  1       14.809        2.690
   2   2  20  1       10.593        2.503
  -3   2  20  1        4.280        4.128
   3   2  20  1        4.019        3.225
  -4   2  20  1       72.506        4.601
   4   2  20  1       87.612        5.826
   0   3  20  1       54.507        3.111
  -1   3  20  1        7.158        2.750
   1   3  20  1        9.854        2.659
  -2   3  20  1       39.910        4.031
   2   3  20  1       43.807        4.067
  -3   3  20  1       68.242        4.984
   3   3  20  1       78.404        5.659
  -4   3  20  1        8.844        6.079
   4   3  20  1       16.555        9.660
   0   4  20  1        8.777        3.692
  -1   4  20  1       10.503        3.463
   1   4  20  1       20.085        3.983
  -2   4  20  1       14.847        4.795
   2   4  20  1       12.458        4.903
  -3   4  20  1       30.308        6.693
   3   4  20  1       30.048       10.688

;
 
loop_
 _atom_site_label    
 _atom_site_type_symbol 
 _atom_site_fract_x    
 _atom_site_fract_y    
 _atom_site_fract_z    
 _atom_site_U_iso_or_equiv    
 _atom_site_adp_type 
 _atom_site_occupancy 
 _atom_site_symmetry_multiplicity 
  O(1) O 0.57864(3) 1.11469(3) 0.77183(3) 0.007    Uani 1 4 
  O(2) O 0.79421(3) 1.11863(3) 0.84048(2) 0.006    Uani 1 4 
  O(3) O 0.84067(3) 1.20556(3) 0.55093(3) 0.007    Uani 1 4 
  O(4) O 0.78344(3) 0.69402(3) 0.51516(3) 0.006    Uani 1 4 
  O(5) O 0.90008(3) 0.45965(3) 0.43048(3) 0.011    Uani 1 4 
  N(1) N 0.87822(3) 0.97789(3) 0.61460(3) 0.005    Uani 1 4 
  C(1) C 0.69679(3) 1.07603(3) 0.76141(3) 0.005    Uani 1 4 
  C(2) C 0.73844(3) 0.96432(3) 0.66018(3) 0.005    Uani 1 4 
  C(3) C 0.73469(3) 0.81108(3) 0.71988(3) 0.006    Uani 1 4 
  C(4) C 0.84126(3) 0.73017(3) 0.63963(3) 0.005    Uani 1 4 
  C(5) C 0.95442(3) 0.84208(3) 0.62487(3) 0.006    Uani 1 4 
  C(6) C 0.91997(3) 1.10147(3) 0.55827(3) 0.005    Uani 1 4 
  C(7) C 1.06213(3) 1.10715(4) 0.50529(4) 0.008    Uani 1 4 
  H(1) H 0.75801 1.18383 0.90527 0.021(2) Uiso 1 4 
  H(2) H 0.83076 0.61270 0.47830 0.018(2) Uiso 1 4 
  H(3) H 0.66921 0.96958 0.57511 0.020(2) Uiso 1 4 
  H(4) H 0.76114 0.81290 0.82458 0.016(2) Uiso 1 4 
  H(5) H 0.63444 0.76200 0.70817 0.018(2) Uiso 1 4 
  H(6) H 0.87703 0.63334 0.69178 0.018(2) Uiso 1 4 
  H(7) H 1.02170 0.84233 0.71132 0.024(3) Uiso 1 4 
  H(8) H 1.01502 0.82209 0.53573 0.017(2) Uiso 1 4 
  H(9) H 1.13257 1.06799 0.58024 0.032(3) Uiso 1 4 
 H(10) H 1.08766 1.21843 0.47949 0.025(3) Uiso 1 4 
 H(11) H 1.06952 1.03909 0.41769 0.030(3) Uiso 1 4 
 H(12) H 0.88155 0.36949 0.47416 0.022(2) Uiso 1 4 
 H(13) H 0.95639 0.43869 0.35544 0.019(2) Uiso 1 4 
 
loop_
 _atom_site_aniso_label    
 _atom_site_aniso_U_11    
 _atom_site_aniso_U_22    
 _atom_site_aniso_U_33    
 _atom_site_aniso_U_23    
 _atom_site_aniso_U_13    
 _atom_site_aniso_U_12    
 O(1)  0.00481(8)  0.00970(9)  0.00751(9) -0.00294(7) -0.00032(7)  0.00191(7) 
 O(2)  0.00604(8)  0.00750(8)  0.00540(8) -0.00127(7) -0.00057(6) -0.00015(7) 
 O(3)  0.00694(8)  0.00476(8)  0.00870(9)  0.00188(7)  0.00109(7)  0.00130(6) 
 O(4)  0.00825(8)  0.00511(8)  0.00517(8) -0.00025(6) -0.00060(7)  0.00046(7) 
 O(5) 0.01306(10)  0.00620(9) 0.01266(10)  0.00002(8)  0.00575(9)  0.00112(8) 
 N(1)  0.00472(8)  0.00367(8)  0.00565(9)  0.00055(7)  0.00099(7)  0.00033(6) 
 C(1)  0.00452(9)  0.00487(9)  0.00424(9) -0.00040(7)  0.00015(7)  0.00039(7) 
 C(2)  0.00492(9)  0.00463(9)  0.00413(9) -0.00041(8)  0.00055(7) -0.00007(7) 
 C(3) 0.00858(10)  0.00475(9) 0.00556(10)  0.00021(8)  0.00226(8) -0.00022(8) 
 C(4) 0.00726(10)  0.00408(9)  0.00469(9)  0.00029(7)  0.00015(8)  0.00064(8) 
 C(5) 0.00575(10)  0.00515(9) 0.00785(10)  0.00021(8) -0.00024(8)  0.00101(8) 
 C(6)  0.00486(9)  0.00453(9)  0.00509(9)  0.00054(7)  0.00053(7) -0.00008(7) 
 C(7) 0.00557(10) 0.00890(11) 0.00950(11)  0.00012(9)  0.00189(8) -0.00118(8) 
 
loop_
 _atom_local_axes_atom0 
 _atom_local_axes_ax1 
 _atom_local_axes_atom1    
 _atom_local_axes_atom2    
 _atom_local_axes_ax2 
 C(1) Z  O(1)  O(2) Y 
 C(1) X  O(2)  H(1) Y 
 C(6) Z  O(3)  N(1) X 
 C(4) X  O(4)  H(2) Y 
 DUM1 Z  O(5) H(13) Y 
 C(6) X  N(1)  C(2) Y 
 O(1) X  C(1)  O(2) Y 
 N(1) X  C(2)  H(3) Y 
 DUM2 Z  C(3)  C(4) Y 
 O(4) X  C(4)  C(3) Y 
 N(1) X  C(5)  C(4) Y 
 O(3) X  C(6)  N(1) Y 
 C(6) Z  C(7)  H(9) X 
 O(2) Z  H(1)  C(1) Y 
 O(4) Z  H(2)  C(4) Y 
 C(2) Z  H(3)  N(1) Y 
 C(3) Z  H(4)  C(4) Y 
 C(3) Z  H(5)  C(4) Y 
 C(4) Z  H(6)  O(4) Y 
 C(5) Z  H(7)  N(1) Y 
 C(5) Z  H(8)  N(1) Y 
 C(7) Z  H(9)  C(6) Y 
 C(7) Z H(10)  C(6) Y 
 C(7) Z H(11)  C(6) Y 
 O(5) Z H(12) H(13) Y 
 O(5) Z H(13) H(12) Y 
 
loop_
 _geom_bond_atom_site_label_1    
 _geom_bond_atom_site_label_2    
 _geom_bond_distance    
 _geom_bond_site_symmetry_1 
 _geom_bond_site_symmetry_2 
 _geom_bond_publ_flag 
 O(1)  C(1) 1.2226(4) 1_555 1_555 yes 
 O(2)  C(1) 1.3115(4) 1_555 1_555 yes 
 O(2)  H(1) 0.9607     1_555 1_555 yes 
 O(3)  C(6) 1.2423(4) 1_555 1_555 yes 
 O(4)  C(4) 1.4249(4) 1_555 1_555 yes 
 O(4)  H(2) 0.9607     1_555 1_555 yes 
 O(5) H(12) 0.9618     1_555 1_555 yes 
 O(5) H(13) 0.9618     1_555 1_555 yes 
 N(1)  C(2) 1.4583(4) 1_555 1_555 yes 
 N(1)  C(5) 1.4672(4) 1_555 1_555 yes 
 N(1)  C(6) 1.3425(4) 1_555 1_555 yes 
 C(1)  C(2) 1.5134(4) 1_555 1_555 yes 
 C(2)  H(3) 1.1010     1_555 1_555 yes 
 C(3)  C(4) 1.5250(5) 1_555 1_555 yes 
 C(3)  H(4) 1.0937     1_555 1_555 yes 
 C(3)  H(5) 1.0937     1_555 1_555 yes 
 C(4)  C(5) 1.5287(5) 1_555 1_555 yes 
 C(4)  H(6) 1.0982     1_555 1_555 yes 
 C(5)  H(7) 1.0993     1_555 1_555 yes 
 C(5)  H(8) 1.0993     1_555 1_555 yes 
 C(6)  C(7) 1.5012(4) 1_555 1_555 yes 
 C(7)  H(9) 1.0914     1_555 1_555 yes 
 C(7) H(10) 1.0914     1_555 1_555 yes 
 C(7) H(11) 1.0914     1_555 1_555 yes 
 
loop_
 _geom_angle_atom_site_label_1    
 _geom_angle_atom_site_label_2    
 _geom_angle_atom_site_label_3    
 _geom_angle    
 _geom_angle_site_symmetry_1 
 _geom_angle_site_symmetry_2 
 _geom_angle_site_symmetry_3 
 _geom_angle_publ_flag 
 C(2) N(1) C(5) 112.78(3) 1_555 1_555 1_555 yes 
 C(2) N(1) C(6) 119.85(3) 1_555 1_555 1_555 yes 
 C(5) N(1) C(6) 127.03(3) 1_555 1_555 1_555 yes 
 O(1) C(1) O(2) 123.80(3) 1_555 1_555 1_555 yes 
 O(1) C(1) C(2) 121.10(3) 1_555 1_555 1_555 yes 
 O(2) C(1) C(2) 114.94(3) 1_555 1_555 1_555 yes 
 N(1) C(2) C(1) 114.36(3) 1_555 1_555 1_555 yes 
 O(4) C(4) C(3) 108.23(3) 1_555 1_555 1_555 yes 
 O(4) C(4) C(5) 111.33(3) 1_555 1_555 1_555 yes 
 C(3) C(4) C(5) 102.84(3) 1_555 1_555 1_555 yes 
 N(1) C(5) C(4) 102.32(3) 1_555 1_555 1_555 yes 
 O(3) C(6) N(1) 119.51(3) 1_555 1_555 1_555 yes 
 O(3) C(6) C(7) 122.57(3) 1_555 1_555 1_555 yes 
 N(1) C(6) C(7) 117.92(3) 1_555 1_555 1_555 yes 
 
loop_
 _space_group_symop_operation_xyz 
           'x, y, z' 
 '-x+1/2, -y, z+1/2' 
 'x+1/2, -y+1/2, -z' 
 '-x, y+1/2, -z+1/2' 
 
loop_
 _publ_contact_author 
 _publ_author_adress 
 'Jens L\"ubben' 
;
Institute of Inorganic Chemistry,
Georg-August-University G\"ottingen, Tammanstr. 4,
D-37077 G\"ottingen, Germany.
; 
 'Birger Dittrich' 
;
Institute of Inorganic Chemistry,
Georg-August-University G\"ottingen, Tammanstr. 4,
D-37077 G\"ottingen, Germany.
; 
 

data_30K
#==============================================================================

# PROCESSING SUMMARY (IUCr Office Use Only)

_journal_date_recd_electronic     2014-03-06
_journal_date_to_coeditor         ?
_journal_date_from_coeditor       2014-05-09
_journal_date_accepted            2014-05-09
_journal_date_printers_first      2014-05-12
_journal_date_printers_final      ?
_journal_date_proofs_out          2014-05-12
_journal_date_proofs_in           ?
_journal_coeditor_name            ?
_journal_coeditor_code            KX5033
_journal_paper_doi    10.1107/S2053273314010626
_journal_coeditor_notes
; ?
;
_journal_paper_category          FA
_journal_techeditor_code          A141062
_journal_techeditor_notes  
;
;
_journal_coden_ASTM               ACSAD7
_journal_name_full                'Acta Crystallographica, Section A'
_journal_year                     2014
_journal_volume                   70
_journal_issue                    04
_journal_page_first               309
_journal_page_last                316
_journal_suppl_publ_number        ?
_journal_suppl_publ_pages         ?

#==============================================================================

_database_code_depnum_ccdc_archive 'CCDC 990103'
_atom_sites_solution_hydrogens               mixed 
_atom_type_scat_source                       'Dittrich et al, (2013)' 
_audit_conform_dict_location
                 ftp://ftp.iucr.org/pub/cif_core.dic
 
_audit_conform_dict_name                     cif_core.dic 
_audit_conform_dict_version                  2.3 
_audit_creation_date                         '04-Mar-03 T17:16:16-00:00' 
_audit_creation_method                       'XD routine XDCIF' 
_cell_angle_alpha                            90 
_cell_angle_beta                             90 
_cell_angle_gamma                            90
_cell_formula_units_Z                        4 
_cell_length_a                               9.853(4) 
_cell_length_b                               9.251(5) 
_cell_length_c                               10.145(2) 
_cell_measurement_temperature                30(2) 
_cell_volume                                 924.7(7) 

_chemical_formula_moiety 'C7 H11 N O4,H2 O'
_chemical_formula_sum                        'C7 H13 N O5' 
_chemical_formula_weight    191.18

_chemical_absolute_configuration             syn
_computing_molecular_graphics                'H"ubschle, (2011)' 
_computing_publication_material              'L"ubben, (to be published)' 
_computing_structure_refinement              
;
Dittrich et al, (2013)
Volkov et al, (2006)
;
 
_diffrn_ambient_temperature                  30(2) 
_diffrn_measured_fraction_theta_full         0.999 
_diffrn_measured_fraction_theta_max          0.996 
_diffrn_radiation_type                       synchrotron
_diffrn_radiation_wavelength                 0.5166 
_diffrn_reflns_av_R_equivalents              0.0381 
_diffrn_reflns_av_unetI/netI                 0.0405 
_diffrn_reflns_limit_h_max                   19 
_diffrn_reflns_limit_h_min                   -20 
_diffrn_reflns_limit_k_max                   18 
_diffrn_reflns_limit_k_min                   -17 
_diffrn_reflns_limit_l_max                   19 
_diffrn_reflns_limit_l_min                   -20 
_diffrn_reflns_number                        25178 
_diffrn_reflns_point_group_measured_fraction_full     0.999 
_diffrn_reflns_point_group_measured_fraction_max     0.995 
_diffrn_reflns_theta_full                    18.057 
_diffrn_reflns_theta_max                     31.877 
_diffrn_reflns_theta_min                     2.094 
_exptl_absorpt_coefficient_mu                0.061 
_exptl_absorpt_correction_type               none 
_exptl_crystal_F_000                         408 
_exptl_crystal_density_diffrn                1.373 
_exptl_crystal_size_max                      0.34 
_exptl_crystal_size_mid                      0.28 
_exptl_crystal_size_min                      0.28 
_iucr_refine_instruction_details                    
;
!!!!!!!!!!!!!!!!!!!!!!!!!!!!!!!!!!!!!!!!!!!!!!!!!!!!!!!!!!!!!!!!!!!!!!!!!!!!!!!
! <<< X D MASTER FILE >>> $Revision: 6.03 (Jul 23 2008)$             30-Oct-10!
!!!!!!!!!!!!!!!!!!!!!!!!!!!!!!!!!!!!!!!!!!!!!!!!!!!!!!!!!!!!!!!!!!!!!!!!!!!!!!!
TITLE 30K     
CELL      9.8530    9.2510   10.1450    90.000    90.000    90.000
WAVE     0.5166
CELLSD    0.0040    0.0050    0.0020     0.000     0.000     0.000
LATT  A P
SYMM     0.50000 - X ,            - Y ,    0.50000 + Z
SYMM     0.50000 + X ,    0.50000 - Y ,            - Z
SYMM             - X ,    0.50000 + Y ,    0.50000 - Z
BANK CR 
!!!!!!!!!!!!!!!!!!!!!!!!!!!!!!!!!!!!!!!!!!!!!!!!!!!!!!!!!!!!!!!!!!!!!!!!!!!!!!!
MODULE *XDLSM
SELECT  *model 4 2 1 0 based_on F^2 test 
SELECT  cycle 20 dampk 1. cmin 0.6 cmax 1. eigcut 1.d-09 convcrit 0.0
SAVE  deriv lsqmat *cormat
SOLVE  *inv diag *cond
!------------------------------------------------------------------------------
SCAT CORE SPHV DEFV   1S  2S  3S  4S  2P  3P  4P  3D  4D  4F
  5S  5P  6S  6P  5D  7S  6D  5F  DELF'   DELF''  NSCTL
O    CHFW CHFW CSZD    2  -2   0   0  -4   0   0   0   0   0
   0   0   0   0   0   0   0   0  0.0048  0.0031  0.580
N    CHFW CHFW CSZD    2  -2   0   0  -3   0   0   0   0   0
   0   0   0   0   0   0   0   0  0.0025  0.0017  0.936
C    CHFW CHFW CSZD    2  -2   0   0  -2   0   0   0   0   0
   0   0   0   0   0   0   0   0  0.0011  0.0008  0.665
H    CHFW CHFW CSZD   -1   0   0   0   0   0   0   0   0   0
   0   0   0   0   0   0   0   0  0.0000  0.0000 -0.374
END SCAT
!------------------------------------------------------------------------------
ATOM     ATOM0    AX1 ATOM1    ATOM2   AX2 R/L TP TBL KAP LMX SITESYM  CHEMCON
O(1)     C(1)      Z  O(1)     O(2)     Y   R   2  1   1   4  _mm2
O(2)     C(1)      X  O(2)     H(1)     Y   R   2  1   2   4  _mz
O(3)     C(6)      Z  O(3)     N(1)     X   R   2  1   3   4  _mm2
O(4)     C(4)      X  O(4)     H(2)     Y   R   2  1   2   4  _mz
O(5)     DUM1      Z  O(5)     H(13)    Y   R   2  1   4   4  _mm2
N(1)     C(6)      X  N(1)     C(2)     Y   R   2  2   5   4  _mz
C(1)     O(1)      X  C(1)     O(2)     Y   R   2  3   6   4  _mz
C(2)     N(1)      X  C(2)     H(3)     Y   R   2  3   7   4  _mz
C(3)     DUM2      Z  C(3)     C(4)     Y   R   2  3   8   4  _mm2
C(4)     O(4)      X  C(4)     C(3)     Y   R   2  3   9   4  _mz
C(5)     N(1)      X  C(5)     C(4)     Y   R   2  3  10   4  _mz
C(6)     O(3)      X  C(6)     N(1)     Y   R   2  3  11   4  _mz
C(7)     C(6)      Z  C(7)     H(9)     X   R   2  3  12   4  _3my
H(1)     O(2)      Z  H(1)     C(1)     Y   R   1  4  13   4  _6
H(2)     O(4)      Z  H(2)     C(4)     Y   R   1  4  13   4  _6
H(3)     C(2)      Z  H(3)     N(1)     Y   R   1  4  14   4  _6
H(4)     C(3)      Z  H(4)     C(4)     Y   R   1  4  15   4  _6
H(5)     C(3)      Z  H(5)     C(4)     Y   R   1  4  15   4  _6
H(6)     C(4)      Z  H(6)     O(4)     Y   R   1  4  16   4  _6
H(7)     C(5)      Z  H(7)     N(1)     Y   R   1  4  17   4  _6
H(8)     C(5)      Z  H(8)     N(1)     Y   R   1  4  17   4  _6
H(9)     C(7)      Z  H(9)     C(6)     Y   R   1  4  18   4  _6
H(10)    C(7)      Z  H(10)    C(6)     Y   R   1  4  18   4  _6
H(11)    C(7)      Z  H(11)    C(6)     Y   R   1  4  18   4  _6
H(12)    O(5)      Z  H(12)    H(13)    Y   R   1  4  19   4  _6
H(13)    O(5)      Z  H(13)    H(12)    Y   R   1  4  19   4  _6
[truncated: 2,651,068 more chars]
